# Supplementary material for: Type II kinase inhibitors that target Parkinson’s disease–associated LRRK2
Source: Sci Adv. 2025 Jun 4;11(23):eadt2050. doi: 10.1126/sciadv.adt2050 (PMC12136037; doi:10.1126/sciadv.adt2050)
Supplement: Supplementary file 2 — Data S1 [file sciadv.adt2050_data_s1.zip]

Archive with 1 entries (1 files):
- adt2050_data_s1.xlsx
