# Supplementary material for: Type II kinase inhibitors that target Parkinson’s disease–associated LRRK2
Source: Sci Adv. 2025 Jun 4;11(23):eadt2050. doi: 10.1126/sciadv.adt2050 (PMC12136037; doi:10.1126/sciadv.adt2050)
Supplement: Supplementary file 2 — Data S1 [file sciadv.adt2050_data_s1.zip › adt2050_data_s1.xlsx]

## Sheet: Tab 1-3 dTm
Compound	∆Tm [K]
	LRRK2
MLi-2	20.8 ± 1.9
PF-360	14.0 ± 0.7
GZD-824	21.2 ± 2.5
Rebastinib	18.5 ± 0.7
Foretinib	12.1 ± 0.1
Ponatinib	13
1	9.5
2	10.8
3	6
4	13
5	1.8
6	10
7	7.8
8	7
9	4
10	4.3
11	9.2
12	9.3
13	9.5
14	9.1
15	9.1
16	4.3
17	10.3
18	12.3
19	14
20	13.3
21	9.3
22	12
23	9.2
24	8.5
25	9
26	10.7
27	10.2
28	20
29	21
30	18
31	18
32	19.9
36	16
37	12.5
33	1
34	0
35	1.5
47	3
48	1
49	2
50	1.5
51	1
52	10
53	2
54	2

## Sheet: Tab 1-3 IC50
	protein-compound
log[inhibitor(mol)]	LRRK2-Rebastinib		LRRK2-1		LRRK2-2		LRRK2-8		LRRK2-3		LRRK2-4		LRRK2-29		LRRK2-37		LRRK2-35		LRRK2-33		LRRK2-36		LRRK2-31		LRRK2-12		LRRK2-13		LRRK2-14		LRRK2-15		LRRK2-16		LRRK2-17		LRRK2-18		LRRK2-20		LRRK2-21		LRRK2-23		LRRK2-24		LRRK2-10		LRRK2-27
	0	0	0	0	0	0	0	0	0	0	0	0	0	0	0	0	0	0	0	0	0	0	0	0	0	0	0	0	0	0	0	0	0	0	0	0	0	0	0	0	0	0	0	0	0	0	0	0	0
-4.82391	1.95981	-13.3904	25.4759	7.38366	-3.58469	-13.2094	4.22477	-5.58093	-8.32302	-13.5275	9.71443	10.3287	-1.41296	-12.3319	24.6753	13.9482					13.4108	-13.4781	7.14784	-7.57717	0.164693	-9.79055	2.94504	-45.2354	-1.21014	-29.5537	-0.412245	-10.4657	-5.11367	-9.8151	-1.22241	-11.0979	-2.28422	-22.1518	-5.58013	-14.6884	-1.66432	-14.2649	-26.6261	-31.2355	9.3957	-8.0536	60.7825	18.979	9.9531
-5.12494	-10.5496	-14.6792	7.71819	4.84448	-9.6118	-10.6428	6.8846	7.14784	-8.9537	-11.1035	-5.13671	5.24483	-15.0137	-16.6919	2.95244	3.19375					-4.74734	-10.7141	-8.14204	-8.09817	-4.57356	-1.79321	7.00816	-31.0022	-6.98565	-9.95627	-0.271079	-2.40084	0.600465	-2.27195	-9.44685	-10.6928	-12.1904	-14.2894	-12.9576	-4.07028	-8.58144	-13.1049	-19.0277	-21.4214	6.39439	5.57809	28.5996	28.8703	15.329
-5.60206	-7.25909	-5.87708	24.5327	23.4304	-5.03251	-3.42565	31.5798	32.6109	11.8039	14.4144	33.8229	-0.00352578	-14.1253	-13.1052	-7.27006	-5.12026					-11.8877	-7.23715	-6.06902	-3.66695	1.38608	6.84858	15.0853	13.379	21.8981	20.2655	22.7451	24.0892	29.0484	32.3505	0.931898	1.08534	-3.60382	-4.74542	-8.50779	-7.48894	-3.22942	0.987136	-16.2351	-13.5898	30.1593	37.3588	54.9087	59.3757	51.4182
-6.30103	2.21208	3.3144	59.5875	59.3462	19.2953	18.2204	61.7209	66.4318	59.582	58.5784	8.35436	15.3302	-11.8493	-10.5551	-12.6171	-9.34856					-22.7354	-19.8398	1.51559	5.66163	35.45	38.9177	62.4187	38.0646	13.87	15.03	67.6419	69.4402	66.3591	78.0881	26.1821	29.3798	-9.87034	23.5614	5.90952	-12.7182	31.841	40.7652	3.67542	3.24579	66.9115	76.4371	85.68	83.1467	74.2368
-6.90309	28.2838	28.5032	87.2332	86.1364	61.3205	61.6605	86.2516	93.0519	94.7027	93.4358	58.3207	57.3774	-5.6961	-4.1002	-7.19328	-5.75094	115.444	117.007			-16.5877	-9.21145	27.0499	37.6124	76.566	79.9356	95.7707	92.6957	58.2022	57.0299	95.7584	98.1889	96.3721	94.5984	67.0342	72.3494	53.6603	67.7094	42.2259	43.1588	74.4117	83.0044	59.976	57.9812	91.3884	99.1893	102.663	58.1284	93.8115
-7.30103	54.9753	51.2954	105.83	97.719	88.0559	79.7364	93.3097	89.5476	104.273	100.456	76.6433	88.9388	9.53345	17.3374	5.9468	5.57936	105.55	105.293	124.559	124.399	-3.62308	0.939752	59.8343	70.8356	91.6032	94.9482	101.552	99.1095	81.6541	110.82	103.897	98.4037	96.366	105.259	85.8031	94.494	89.4919	81.5068	74.6695	77.6217	89.3998	91.1429	81.7768	85.349	98.0109	87.3375	103.229	99.9077	93.6955
-7.60206	71.3236	68.1209	93.8691	88.2314	100.582	98.3497	86.8493	91.0776	110.256	103.702	88.7743	91.0393	45.8935	45.9868	17.6994	24.1378	108.325	105.046	116.776	118.915	12.0233	5.12966	80.8168	85.4399	99.2139	97.704	102.657	105.64	85.6497	54.8081	108.801	106.855	97.2621	95.7829	98.3853	103.983	61.8418	29.8095	88.2582	90.1977	98.2625	97.8145	93.6348	95.0771	102.16	100.865	100.894	96.1562	91.0994
-8.09691	89.2569	91.5273	93.7155	94.1323	94.604	97.0225	91.1928	88.5988	100.445	103.006	93.6662	93.1068	84.3047	80.6906	34.6729	53.1381	100.105	95.8379	103.198	104.843	39.1206	42.4988	99.1997	109.801	99.3121	101.951	106.745	99.576	91.8548	92.1679	103.13	100.705	97.8759	91.3822	103.068	102.123	92.5361	84.907	89.9215	96.544	90.8667	93.1069	95.5743	95.9609	98.4037	99.8706	96.775	100.111	92.7092
-8.61979	98.1961	113.387	97.5599	105.43	106.516	96.1066	102.068	96.0518	100.867	97.1047	96.9841	102.616	106.121	110.711	84.0195	83.6411	94.7466	91.6315	103.872	98.2729	81.2335	75.689	111.451	122.71	104.222	110.035	101.35	101.951	98.0477	97.5874	105.315	96.9982	98.0661	96.7588	111.403	110.329	95.9241	92.0144	106.119	94.9298	91.1981	94.2547	101.288	95.0587	99.6435	101.436	99.9803	105.134	94.7784
-9.09691	109.62	109.044	94.6588	101.816	107.272	96.9347	105.369	96.9676	102.309	96.2602	103.96	100.631	109.51	103.466	89.904	89.2624	101.92	85.7909	102.243	101.201	74.4661	78.5518	117.928	123.215	103.486	106.278	104.075	108.101	93.5857	99.2323	106.518	101.982	100.497	98.6001	113.398	109.795	91.7935	96.8386	105.603	97.4708	94.6536	91.2165	106.438	96.5808	101.319	-14.6822	138.579	106.168	131.133
-9.39794	108.15	116.184	98.0974	115.57	103.198	102.243	104.196	102.019	102.43	100.406	95.5418	116.272	104.536	110.261	99.9785	100.571	98.761	96.3918	101.448	104.602	100.642	97.3515	115.57	119.935	106.585	109.47	110.679	104.597	96.7834	110.495	107.174	104.775	96.0714	99.3612	105.315	104.756	94.1994	95.2858	68.2188	102.467	100.092	102.338	103.437	104.087	101.258	60.2522	136.224	108.416	94.4883
	100	100	100	100	100	100	100	100	100	100	100	100	100	100	100	100	100	100	100	100	100	100	100	100	100	100	100	100	100	100	100	100	100	100	100	100	100	100	100	100	100	100	100	100	100	100	100	100	100
*values exceeding the 100% control by more than 20% were deleted
**response normalized to 0% (no kinase) and 100% (no inhibitor) control
***IC50 values were determined by nonlinear regression (log[inhibitor] vs. normalized response) with GraphPad Prism 8.3.0
****standard deviation was calculated from the fitted singlicates
[truncated: 53 more columns]

## Sheet: Tab1-3 S(5K), Fig 4a-b
	Protein	dTm [K]*
Compound		Staurosporine	52	2	4	6	1	11	12	13	14	15	16	17	18	19	20	21	22	23	24	25	26	27	28	29	30	31	32	36	37	Rebastinib	Foretinib	Ponatinib	GZD-824	GNE-7915	PFE-360	MLi2
	AAK1	12.4194	0.993286	3.27199	1.94987	0.521971	3.06196	-0.633472	3.79402	3.54548	2.28171	2.02715	1.75104	3.45208	4.453	3.22671	5.12946	4.68602	-0.911663	2.93439	3.03619	-2.53684	-0.0803547	-2.64502	6.3803	5.31931	0.527815	0.59313	0.0811024	2.52334	0.84544	0.200172	0.824381	2.05943	5.76547	4.60635	8.34404	1.28987
	ABL1	8.43918	19.534	1.46573	2.4931	1.02052	7.58842	1.38421	1.57843	2.63841	1.79378	1.94407	1.06222	1.22372	2.24879	1.82984	2.29332	1.21364	2.30017	1.3521	1.14694	1.75947	1.82615	1.0231	7.76858	10.0709	2.41363	2.7301	2.07022	1.16108	0.381645	18.3194	13.4381	26.052	30.4306	0.741383	3.24922	0.503103
	AKT3	7.15293	0.288616	0.648664	-0.16687	-0.133472	-0.0372849	-0.389769	0.160126	0.450371	0.322002	-0.801802	0.247038	0.70677	1.0377	-0.148422	0.623201	0.577925	0.151232	0.682032	0.503399	-0.478924	-0.00683212	0.52796	0.490229	0.138981	-0.987217	-0.486635	0.297081	0.289877	-0.252768	-0.410007	-0.335857	-0.617966	-0.87528	-0.309082	-0.255665	-0.435911
	AURKB	14.0986	5.30299			4.75477	1.01432	-0.43293								5.63804			1.96166			-2.86027	0.974455	2.17386		3.15026	-0.558786	-1.00287	0.278645	1.53561	-0.0653381	1.16239		0.485912	1.0207	-1.41817	2.35926	-0.828838
	BMP2K	18.6842	3.8403	6.37075	3.26002	5.63002	7.81478	8.55598	7.71593	6.46094	5.95335	4.6585	4.88692	7.7188	8.57631	8.80393	8.73503	6.70806	4.66912	7.1756	6.47314	6.62824	9.56844	5.44633	6.2375	7.5439	1.64251	1.28244	0.745878	1.71266	0.0762024	0.721197	1.64697	3.2896	4.51492	8.10692	14.15	2.01021
	BMPR2	3.02125	4.09954	0.916628	0.815346	0.521629	1.35709	0.441996	1.01926	1.26299	1.09753	0.79526	0.482683	0.954304	1.12665	-0.616585	1.31579	0.78204	0.0962295	0.820034	0.574692	0.199499	0.0478268	0.253943	0.686237	0.969845	0.194042	0.380299	0.445196	0.63147	-0.0179005	-0.696304	0.58724	2.4163		1.36605	2.89347	0.0116272
	BMX	7.30821	0.368696	0.391581	1.7134	0.510265	1.60311	1.16618	0.860901	0.668476	0.15419	0.11355	-0.176199	0.612982	1.13205	0.238787	1.40133	0.376953	1.66539	0.223974	0.319443	1.31135	-0.34523	0.520256	2.95416	2.2076	-1.99041	-1.76298	-0.258373	-0.338116	-0.172832	7.15569	6.76702	9.36855		-0.0421906	0.46789	-2.53361
	BRAF	1.08015	40.876	9.50308	8.02817	12.3582	35.2186	10.0249	6.84697	10.3404	8.39404	9.2591	4.1775	7.80233	10.7256	13.2365	13.6186	10.9287	15.0996	9.00421	8.44372	11.5638	9.01618	6.65774	32.8302	37.1771	18.8502	4.38488	0.9	-0.494062	0.136625	0	6.95631	36.8794	37.9954	1.48207	2.09761	0.497076
	BRD	2.0409	-1.79375	-1.00271	-1.98993	0.733831	0.0304794	0.999764	-0.34606	1.19322	-1.11224	-2.46696	-2.19487	0.261192	0.454855	1.81783	-0.195042	-1.43068	1.52254	-1.01669	-0.865742	1.02746	1.42594	1.42583	-0.0105953	-2.22186	-1.65364	-3.8429	-0.350794	-0.287987	0.515865	1.2352	-0.30481	-0.249943	-0.367046	-0.214865	-0.514841	0.115671
	BRPF1	-0.106874	-7.02131	0.129366	-1.47973	0.868761	-0.276228	1.48681	-0.415821	-0.648491	-0.721411	-0.749191	-0.959814	0.785036	1.46738	2.17192	0.259331	-0.320181	1.91469	0.178427	-0.0992298	1.92917	1.97102	2.67091	0.565558	0.082531	-1.99378	-0.70293	-0.604126	-1.63406	-0.208756	1.87714	0.255325	-1.55258	-0.650259	-1.14389	-1.30478	-1.36474
	CAMK1D	10.9182	5.08109	-1.26081	-1.98336	1.64901	0.556419	1.58642	-1.40739	0.670404	-1.76008	-1.10581	-1.40613	-0.4363	1.03893	3.05641	0.0568619	-0.74221	3.01704	-1.25142	-2.02519	3.75096	2.08676	1.51625	2.12976	1.71734	-0.23103	-0.10644	0.449593	1.95045	0.491644	1.2127	0.453812	0.0919228	-0.600424	-0.159838	-1.69466	2.16267
	CAMK1G	11.1454	0.224131	1.77327	1.2245	3.07376	2.40483	2.6859	1.8922	3.49758	1.21651	1.74711	-0.76218	2.10228	3.39062	5.35311	2.80025	1.22774	4.216	1.6382	0.485149	4.90928	4.68567	3.15421	6.01422	3.87989	-0.260662	0.0478725	0.272799	4.24029	1.98516		3.08867	1.16452	0.141457	0.316286	-0.813629	3.49547
	CAMK2B	13.697	-2.2013	0.68984	0.733591	1.87185	0.485456	1.38128	0.816917	1.59864	0.96348	1.12816	0.11084	1.54215	2.14924	2.00073	1.78249	1.14643	2.00736	0.176367	0.227364	1.90083	1.59957	1.74868	1.84285	-0.154804	-1.24718	-1.58565	0.334251	2.01501	-0.661467	0.868441	0.828562	-0.0724335	0.112396	0.102655	0.00751114	1.04025
	CAMK2D	18.1781	0.217548	0.0699196	-0.311125	0.637978	0.301762	0.604654	0.393974	1.12066	0.260315	0.371277	-0.55187	0.356907	0.662355	1.24573	0.244333	-0.00539207	0.838863	0.155939	-0.184864	1.31997	1.24581	0.42304	0.508444	-0.401196	-0.810814	-0.285221	0.321064	3.00545	0.4118	2.15552	0.341492	-0.382225	-0.213549	-0.0591583	0.512484	1.09524
	CAMK4	8.44805	-2.03955	2.1848	1.58861	1.41265	1.39489	2.09185	1.56827	3.77656	1.04709	2.50789	-0.204748	1.60204	3.34221	4.71547	4.76854	2.08701	1.50918	0.570988	0.420824	1.53274	1.90536	0.91666	3.68686	2.94383	-1.01936	-0.765562	0.281496	1.63306	-0.603962	1.21516	2.25696	1.32129	0.323305	0.146917	0.56316	1.22194
	CAMKK2	24.4394		7.29155	8.66744	4.32058	10.6545	5.01628	5.09324	7.83213	4.94459	5.51563	1.74011	6.90214	9.58188	9.18415	10.4482	8.26693	9.68284	5.30855	6.43495	6.30776	5.5294	3.64373	12.2746				2.43188			8.92837	10.7515	12.6645	8.63307	1.3794	5.9054	8.79653
	CASK	4.27475	-0.506371	0.297714	-0.17823	0.761616	1.18225	-5.15419	0.252312	0.704739	0.192265	0.361572	0.149643	0.194805	0.558163	1.25953	0.171021	0.0912437	1.07536	0.0630455	-0.0178719	1.03186	1.03788	1.15042	0.700523	0.142769	-0.470669	-2.82521	-0.264275	-0.719574	-0.209736	-12.0331	0.534752	-0.447342	-2.39957	0.325497	0.124031	0.192734
	CDC42BPA	3.20192	-0.158337	-0.784681	-0.808153	-0.895319	-1.51443	-1.25732	-0.162868	-0.0779381	-1.20555	-0.976795	-1.09901	-0.716955	-0.246265	0.142698	-1.12997	-1.16576	-0.534344	-1.22167	-1.23146	-0.566034	-0.438562	0.592829	-0.64607	-0.10388	0.774475	0.49964	0.68675	-0.926651	-0.180489	0.184114	0.319124	-1.36731	-1.37354	-0.718508	-1.83576	-0.932976
	CDK2	14.2976	-0.156628	4.78187	7.65566	2.91794	3.53119	4.65644	3.52604	8.33303	7.02659	9.82991	5.86466	5.90534	6.74577	7.42403	8.50228	4.66904	5.90731	3.56182	3.86879	3.67882	3.97097	4.11644	14.7598	12.7396	1.78444	2.43351	0.82733	-0.658388	-0.370281	9.05575	0.402983	4.72456	4.99116	1.4034	0.68368	-0.0212688
	CDKL1	7.06728	2.79165	2.59422	5.10059	0.618025	3.11704	3.4083	3.08812	3.38307	1.84734	2.19388	1.32695	2.59378	3.3796	4.055	5.67187	3.09364	4.94962	1.96914	1.45971	1.68634	1.85148	0.612055	8.21143	10.843	3.89906	5.563	9.63597	0.367075	0.441275	5.33391	1.21822	5.26379	4.34116	0.0797691	-0.240084	-0.107958
	CHEK2	17.7845	18.895	4.13185	3.03292	1.23126	15.4639	1.64878	3.05437	5.51804	3.89854	6.13722	2.17786	4.067	5.34208	3.79677	5.31406	4.32434	3.63672	3.32343	2.65994	2.01815	2.81141	1.74395	10.7219	12.5095	4.41443	5.59357	3.19145	13.8472	7.39328	10.4879	18.8295	11.9605	5.83815	0.719618	3.21771	3.06362
	CK2A1	4.47395	-0.0671539	0	1.35197	0.12417	2.52886	-1.69522	0	0	1.7935	2.18819	0.998743	-0.807838	-0.7456	0.102894	-0.556362	1.42854	-1.16621	-0.332565	0.649363	-3.68132	-1.70308	-1.92331	0	0.685003	0.589478	0.256048	0.226212	2.0327	0.508295		0	-0.295017	-1.13839	1.8666	0.254501	0.168207
	CK2A2	4.20713	-4.56795	6.40454	-5.09518	2.53737	-0.0799828	1.05433	7.04823	9.70329	5.86611	1.23575	4.76884	8.40425	1.36048	7.90554	1.33145	3.15916	2.45407	1.01881	-0.633484	1.69829	4.71798	2.42157	-0.383268	-2.09861	-4.19728	-3.5143	-0.615099	0.995041	1.16067	1.05658	0	0.0883923	1.78899	2.65461	0.260759	-0.306112
	CLK1	11.3626	2.76273	9.06012	9.53377	4.6664	8.75573	7.29045	9.51628	9.39165	6.84437	6.65431	7.74832	8.95099	9.39914	8.68555	11.2179	10.7315	7.58273	7.21022	5.48698	4.98663	6.34195	7.78111	19.5944	17.4245	11.5918	10.5673	5.51675	8.96113	5.62456	15.9883	6.71548	14.3055	7.80082	5.28403	7.58542	2.99768
	CLK3	5.30132	1.90685	3.15461	2.86303	0.97563	4.76285	1.62411	2.26053	4.87429	2.40286	2.88254	0.513641	3.44469	4.4232	5.09173	5.99395	3.10546	4.17199	1.58074	0.694016	2.0815	3.24154	2.40848	16.3401	14.5692	3.70529	3.3425	0.499104	2.7508	1.12399	8.67706	3.34714	9.00306	4.74655	1.84441	5.45911	3.51188
	CSNK1D	2.04712	1.6812	2.09179	5.34401	1.09898	0.045351	1.20548	1.61018	2.98911	1.57685	1.29625	0.924793	2.63349	3.14292	0.432064	3.48771	3.13136	-2.04021	1.01991	1.47123	-0.291897	0.949352	-0.547386	1.21504	0.948103	-2.9094	-0.882202	0.854841	4.03381	2.29265	-1.00688	0.908836	1.57395	1.29285	1.80828	0.628952	0.655851
	CSNK1E	3.1207	2.26442	4.36931	7.33219	4.54493		4.90815	3.98579	5.46057	3.40905	2.90832	2.18765	5.0872	5.75628	6.33485	6.52494	5.77903	6.65519	3.0938	3.90852	2.13926	4.56912	4.17784	1.8131	0.475187	-2.00644	-1.75068	-0.412674	4.42832	1.76942	0.326666	3.47968
	CSNK1G2	2.04327		0.453794	0.399054				0.386337	0.510239	0.809979	0.597414	0.707523	0.36051	0.269505		0.388021	0.574039		0.539354	0.62195				0.0508156								0.371527
	DAPK1	9.83732	-1.05686	-0.329208	-0.50481	-0.312155	0.296408	-0.986734	0.183306	0.119585	-0.919773	-0.751244	-0.992908	-0.766542	-0.233776	-1.31754	0.0134029	-1.16396	-2.5778	-1.27872	-1.05714	-0.475092	-0.652544	-3.18556	2.31906	2.61954	-3.64254	-1.54386	-0.219873	3.45426	0.931463	-1.00769	-0.153591	0.375776	0.589579	1.28505	0.538607	0.218882
	DAPK3	16.6088	-1.04673	6.999	5.00863	3.24661	0.534994	3.33144	6.19756	8.54955	4.16422	3.76843	1.14834	8.68972	10.6242	8.34496	10.0873	7.62028	3.51872	3.66336	2.08783	3.02157	3.21114	4.41668	14.7867	0	6.33707	6.62832	1.04952	6.29256	3.62459	5.72522	4.99985	0.243748	0.500908	1.71527	1.10486	1.94162
	DCAMKL1	12.7406	2.09422	1.25017	0.570437	3.00925	-0.0556316	2.70202	0.945578	2.89346	-0.0731869	0.0510159	-1.88326	1.90072	2.36028	4.8019	2.28969	1.25189	3.75072	-0.731882	-1.61011	3.61058	3.55406	4.07456	3.52772	2.98091	2.35527	2.10567	0.670048	2.04725	-0.344215	3.67209	0.551418	0.614611	0.295568	2.13979	0.621958	0.507767
	DMPK1	9.38507	-0.969812	-0.628742	-0.676771	1.12474	0.984329	-0.0774574	-0.21192	-0.319429	-0.755365	-1.02338	-0.982773	-0.936737	-0.685945	-0.170876	-1.1683	-1.05877	-0.600918	-0.574371	-1.04403	0.235033	-0.0241642	-0.124783	-2.53499	-2.08776	-0.0415554	-0.655819	0.376076	0.298876	0.0114441	-0.787039	-0.669769	0.665953	3.12882	0.769938	1.65745	0.142502
	DYRK1A	9.05374	-5.86955	4.73471	2.16985	-0.881391	-1.40379	0.317097	4.3376	8.77446	3.30048	3.55412	0.485647	4.77076	6.34065	1.71463	7.3935	2.82713	0.189098	1.28134	0.414257	0.313995	0.191826	-0.229973	7.40677	2.13731	-4.19003	-1.381	0.56583	3.71357	2.44538	0.546335	4.03514	-3.25954	-2.14947	-0.0472221	3.252	0.52577
	DYRK2	5.54603	2.216	7.92251	6.24123	5.04478	3.90945	4.29896	6.14767	9.27425	6.22744	4.76451	3.08925	7.75097	9.50918	3.42387	10.7303	8.52699	5.79844	3.8818	1.96454	2.68472	4.69767	3.64073	10.2464	9.70867	3.4773	6.60703	6.49433	5.31439	1.57478	6.13548	4.1879	6.0184	4.99158	4.84759	1.08073	1.21237
	EPHA2	7.41389	9.79544	6.36541	6.08978	3.21336	3.43719	1.55767	5.20181	8.0027	7.047	4.88192	1.72318	4.4708	4.92786	4.86815	6.63664	2.3108	3.29565	4.59915	3.45654	1.13601	2.29615	0.407406	14.4069	10.9144	3.08242	4.10863	0.355537	-0.101286	-0.557665	10.7606	14.5699	16.4783	17.2313	0.401867	0.678131	0.27129
	EPHA4	6.67696	-10.2993	2.09908	2.60774	2.4881	4.12073	0.398035	1.71954	4.08762	2.63756	2.16162	-0.0517883	1.23929	1.93581	1.78249	3.22893	0.242722	2.70793	1.14931	0.682678	1.96659	2.01134	1.53103	8.58701	6.96795	1.06973	2.58121	-0.341282	-0.69338	-0.373323	15.8735	11.1555	7.87891	15.2168	0.0737705	0.0125923	-0.149275
	EPHA5	8.04176	9.20361	3.26947	3.25173	2.47861	5.79798	-0.405458	1.90642	4.98713	3.63247	2.15025	-0.300545	2.05022	2.50216	2.69518	3.4386	0.441292	2.41489	1.86137	0.973843	1.57339	1.2938	0.402916	9.59226	6.70672	0.154448	1.55865	0.0398502	-0.963411	-0.478266	10.6455	11.5886	15.2911	14.5843	-0.445982	-0.69313	-0.961548
	EPHA7	12.0854	4.2165	-1.78455	-1.834	1.69395	1.09637	1.3629	-1.63783	0.193386	-1.63155	-2.166	-2.77231	-1.2688	0.25946	2.85258	-0.915991	-1.98077	2.39781	-2.29265	-2.56568	2.85565	1.94562	2.32992	1.91916	2.67871	0.221954	0.335293	0.37533	2.27495	0.120371	3.35305	-0.161039	0.191824	1.50939	-0.200207	-0.343559	0.116135
	EPHB1	5.61832	5.81737	3.26639	2.81031	1.48937	4.85073	-11.2417	2.37224	5.42332	3.63004	3.7173	0.792353	2.49975	3.4079	1.85258	4.46085	1.657	-3.37678	2.11191	1.62546	-4.24158	-6.10162	-2.9312	11.3549	5.07666	-0.803251	0.394865	0.206488	-0.273319	-0.514606	4.28428	12.6992	8.09041	14.9819	0.067627	-0.0820045	-0.367393
	EPHB3A	7.01674	6.99784	2.82485	3.65714	0.342768	4.94052	0.275944	3.98502	5.32454	3.7114	4.00531	0.587252	1.93621	2.571	1.11854	3.99185	0.650539	0.590349	1.84345	1.3159	-0.879511	-0.51446	-2.16535	11.9831	-2.20008	0.0373116	-1.55529	-3.32715	-1.35424	-1.89118	-2.84431	13.5247	13.4879	15.7639	0.0835705	0.0682163	0.0620995
	FECH	2.88808	-5.8039	-0.0311699	2.76239	-0.17605	0	-8.3617	0.291489	-6.06285	0.673279	-8.0693	0.0636425	1.69593	-2.63923	-5.00827	2.56673	-0.178944	-3.46257	0.120802	0.376852	-0.793242	0.0908585	-2.87353	1.86287	-10.4832	-11.525	-9.46393	-4.53711	-1.01238	-0.925156	-5.97642	-11.0964
	FESA	9.22239	-4.59223	7.19992	6.44903	4.17192	3.82346	4.11635	6.38523	8.66318	6.21379	4.6383	3.37182	5.86827	6.9323	6.49294	7.59862	6.33834	7.02141	4.70387	4.32712	3.29013	3.47858	3.58483	9.54482	0	3.54913	0	3.81135	2.67298	2.13352	7.16384	6.46103	5.96863		2.47791	0.783377	1.82886
	FGFR1	5.56497	5.87993	1.19151	3.37338	0.321928	2.5853	0.524897	1.41007	1.36064	0.772261	0.6411	0.701456	1.10956	2.19794	1.25685	2.46038	1.38609	1.53429	1.13649	0.808706	0.524294	0.987003	0.758089	8.36864	5.95089	1.64539	1.76023	0.60442	-0.0955887	0.0874214	5.75132	5.32528	11.4703	12.2035	0.246759	0.127218	-0.193281
	FGFR2	-0.0580063	-0.139614	2.43093	5.86273	1.97141	4.15695	2.74559	2.56105	3.14219	1.7802	2.28019	1.542	2.61901	4.02175	4.15836	4.16917	2.9856	3.68034	2.0807	2.08361	3.3182	3.74193	2.01553	10.6157	-0.192976	-0.306168	-0.0941238	-0.148672	-0.359589	-0.143894	10.3456	7.20339	12.489	13.319	0.490526	0.891371	-0.063036
	FGFR3	11.8006				1.73743	4.20245	2.85195								4.74176			4.54468			2.9021	3.35638	2.06763										14.0343	14.1066	1.39822	2.13307	0.307577
	FLT1	13.0754	7.42799	3.89851	4.33483	1.73419	4.4768	1.96458	3.09432	3.56743	4.17019	0	2.53367	3.85044	0.426197	3.74842	-2.82905	4.42766	2.44271	3.91886	4.0976	1.86289	2.21823	1.6313	12.3313	12.6289	7.13344	7.62259	1.14842	0.329096	-0.31917		15.7255	18.5206	22.5363	1.69101	2.46432	0.508621
	GAK	9.89244	3.16058	0.233831	0.0652237	0.82835	3.02732	-0.589031	1.43541	1.59841	0.809917	0.0909157	0.0653782	1.13799	1.28456	1.17687	1.48355	0.536571	-2.23332	0.666182	0.843981	0.709038	0.912054	-0.904451	7.33551	0	-1.53297	3.31921	-1.06565	6.68233	3.75596	4.98968	2.90998	13.3123	11.2294	0.768724	-0.504023	0.309179
	GPRK5	7.02481	-5.79367	-0.817654	0.549889	0.00709534	0.19458	-0.196405	0.857244	1.37552	0.901484	1.26571	0.44425	0.747757	0.429659	0.280235	1.05429	0.336374	-0.260473	-0.447824	0.159466	0.32399	0.253134	0.39657	0.98093	0	-3.23676	-1.14678	-0.60848	0.456402	1.16034	0.593521	0.602123	0.322426	0.287418	0.321833	0.562725	0.0686646
	GSG2	8.53228	1.10729	-0.429083	-1.22507	-1.47536	0.97658	-2.95572	-0.454979	0.822756	-0.694164	-1.96667	-0.387337	-3.87235	-3.25463	-2.45347	-3.29772	-2.19503	-2.85094	-2.84012	-2.81144	-3.43036	-2.00046	-3.53353	-2.39069	-2.91438	-1.552	-3.3905	0.631794	-1.75118	0.324921	0.284575	1.07756	-0.0568447	0.041544	-0.0918846	2.31608	0.0767593
	GSK3B	12.0849		6.47117	5.09769	3.83289	1.72103	8.11745	5.86768	7.55372	4.34434	5.12012	2.08818	7.13116	9.62333	0	9.68018	8.20448	6.12765	3.90098	4.64334	1.42844	7.55945	3.1573	13.2543				-0.492084			11.8918	3.45988	6.52319	4.70515	3.69588	5.4985	0.563076
	HIPK2	4.2333	-2.23096	9.6465	8.42542	0.866282	4.31234	1.82096	7.6384	10.7298	8.21188	8.10347	6.00034	9.54112	10.7627	2.50246	11.5414	9.11205	3.44496	6.30243	4.12088	1.71212	2.07018	1.49827	9.46665	9.24324	1.85039	2.23251	0.305233	0.928982	0.108858	8.04027	4.61437	0.746643	1.21808	0.819002	0.24827	0.22452
	MAP2K1	6.29603	1.00784			1.10411		2.1193								2.40039			2.23305			2.15784	2.67357	2.12658		2.8668	0.485912	0.593956	0.110626	-0.301729	-0.215584	0.923067		0.273584	0.626106	0.0455265	0.65069	-0.0331917
	MAP2K4	11.7499	2.16723	4.95592	6.40276	3.77306	7.63686	5.90998	5.85587	6.61383	5.94512	6.81153	3.97631	5.80019	6.47004	6.16012	7.48764	6.41749	5.68733	5.19924	5.79814	5.46792	5.23834	5.62254	6.08022	5.29877	1.91633	1.71626	0.65834	10.3137	4.73686	0.533548	2.72935	3.39445	1.623	1.26399	1.89872	0.866419
	MAP2K6	12.8015	0.611557	2.20029	2.38346	1.55971	3.79576	2.81524	2.07767	2.65321	1.55632	2.06178	0.82062	2.35875	2.96404	3.38373	3.63603	3.06538	1.77237	1.77975	3.14484	3.33562	2.03241	2.66053	1.75737	2.47838	0.453352	0.271656	0.12866	9.56264	5.52353	0.262886	2.25147	1.56243	0.956593	0.654949	1.09168	0.177406
	MAP2K7	7.0542	2.80413	4.21001	5.76175	1.33764	4.66516	4.40614	4.30262	4.62218	2.82069	3.11581	0.552631	4.27148	5.35317	4.93172	5.3118	4.612	3.76736	3.1011	3.13985	3.02223	3.30993	3.41006	3.12675	4.70055	2.38525	2.84294	0.27178	2.56202	-0.81455	2.62517	3.03218	2.43166	4.88253	-0.221796	0.374102	-0.407873
	MAP3K5	17.6609	1.15494	3.62959	4.59424	4.24241	6.85942	3.3302	2.42096	4.01224	1.35245	1.26709	0.460461	3.3181	3.66587	5.22471	4.76741	2.36718	2.55619	2.39223	1.14662	2.91377	3.03039	3.40426	3.3603	4.4916	1.60172	1.23494	0.727638	6.66016	1.09005	1.38037	2.3263	5.43306	5.04984	3.14302	15.4451	3.65402
	MAPK1	3.55657	-1.87605	-0.19873	-0.492315	0.0103245	0.675499	1.31252	0.220423	0.062109	-0.0891209	-0.473158	-0.343103	-0.197081	0.11207	-0.0884819	0.0239811	-0.0910263	0.299974	-0.161234	-0.191465	-0.0636654	-0.0300064	0.035862	0.0935173	-0.310799	-0.986284	-0.852253	0.250204	1.60402	0.137093	0.540792	0.0843964	-0.173229	0.869595	0.377249	0.545288	0.486156
	MAPK10	6.7525	-1.45981	-0.561541	7.47989	2.2011	4.55042	5.69423	2.4493	3.60714	-1.31452	-0.656475	0.645083	1.83854	3.56977	4.39571	0.555481	0.293167	1.37432	-0.754744	-0.109461	3.63747	5.84961	5.92607	4.26726	3.59544	-0.0630074	0.822695	3.745	5.49673	2.71383	3.01659	1.66018	3.01915	2.46177	0.330526	-1.01875	0.0275784
	MAPK13	8.02733	5.3117	9.93585	12.7105	7.75026	4.73501	6.18428	7.88617	11.7413	9.07223	8.81408	5.40755	9.49591	12.0353	11.9614	13.0514	11.5706	6.63208	7.4767	6.94859	1.38733	4.55194	4.17583	16.9884	18.7127	9.70896	11.8642	9.17916	0.851259	0.367552	13.2921	9.63845	3.23712	6.08062	0.505939	0.703619	0.32106
	MAPK14	0.178087	7.01767	0.080122	1.17402	1.609	5.42784	1.60326	0.025177	1.54949	0.290276	0.355692	-0.16497	0.530998	1.30706	3.298	1.97	0.763092	0.603447	-0.383081	-0.585754	2.02734	2.01115	1.85888	3.85669	5.90053	2.81348	3.91876	5.11555	-0.75326	-0.350571	20.8352	6.84884	12.5191	17.6641	0.160927	0.534714	0.0379658
	MAPK15	16.3703	16.9316	10.0122	7.29082	5.91002	8.48568	5.24466	8.67532	9.74282	5.80691	5.1978	2.16528	10.3691	12.3502	11.247	12.4172	10.349	6.31715	6.01127	4.06797	3.06466	5.04521	4.52415	14.3758	16.6486	6.71818	8.84264	3.1819	0.97043	-0.101393	14.7037	8.58034	2.55373	5.29099	2.03194	3.8239	-0.333645
	MAPK8	7.44648	2.22922	1.16718	3.4727	2.18642	2.18283	2.36042	1.8108	3.26484	0.896477	1.56494	0.259806	2.51517	3.23003	3.53194	3.08705	1.80611	3.7487	1.59488	2.35449	0.772287	2.06142	1.19463	3.58014	4.13264	1.42328	0.837938	4.03541	5.54325	3.53971	1.9928	2.67631	0.234158	4.07733	0.597458	0.889429	0.564644
	MAPK9	3.02945	8.80339	2.87163	5.56686	2.5091	5.51027	4.15958	2.80856	3.96078	2.55709	4.13899	1.53425	2.9515	5.44026	5.82187	6.61398	3.59861	1.2122	2.02065	2.20974	4.88339	4.90472	4.79714	5.99809	-1.39142	3.39384	5.46992	11.548	2.70675	0.956072	9.78339	2.83623	1.82	4.93147	0.584171	0.165613	0.303137
	MAPKAPK2	3.95693	-0.914535	-0.399841	-0.411173	0.615879	-0.408516	-0.260775	-0.153685	0.680767	-0.144991	0.0524311	-0.0485458	-0.122726	0.222357	-0.942543	-0.28286	-0.294834	-0.666115	-0.354593	-0.55134	0.00185776	-1.05565	0.0720959	0.505577	-0.553375	-0.497648	-0.402157	0.109249	2.67852	0.97682	0.437096	0.329466	-0.33691	-0.240219	-0.22954	0.0427246	-0.22624
	MARK3	17.5097	-1.46775	4.78536	4.44523	4.3522	1.48582	3.89179	4.88807	7.72247	4.90197	6.19764	2.44913	5.80709	7.0728	7.10562	8.84784	6.6278	4.89188	4.64953	4.52664	2.99594	3.94035	3.05044	5.66583	2.94608	-0.48086	-0.255342	0.158773	-1.24225	0.749861	0.560904	3.95673	-0.0841732	3.46697	0.648014	2.70407	-1.07356
	MARK4	15.8997	0.471098	3.90892	3.87837	-6.1209	1.17756	0	3.44816	5.81537	3.97438	4.84067	2.26586	3.9508	4.93312	5.42978	6.75392	4.11865	4.57674	2.8328	2.55154	-6.37157	1.85666	1.76857	4.37699	3.90891	-1.19486	-0.53146	0.246161	-0.627268	0.41744	2.03687	1.64318	-0.481956	1.02082	-0.133766	3.4889	-0.548653
	MELK	14.1531	8.8154	14.8684	12.8977	11.2413	8.08387	10.7574	12.5782	15.0116	11.8209	6.76976	8.40731	14.4576	13.0418	17.3829	17.5143	16.6926	17.3114	13.5628	12.5859	14.5258	13.9922	12.5227	2.70674	6.41382	2.90791	2.25841	1.19285	1.11155	0.448406	0.631828	7.58871	3.43928	5.45492	2.43624	5.72392	0.468678
	MERTK	6.39947	0.526352	2.37951	5.74114	1.85896	3.22679	2.33926	2.64189	3.45319	0.916218	0.365843	-1.03231	1.34196	1.58776	2.86339	2.14934	0.180729	2.25238	0.516817	0.656969	1.83957	1.0859	0.274446	5.14537	2.7896	-1.91321	0.0997906	0.0365181	-0.618147	-0.610611		13.1818	4.57595	5.76988	2.32586	0.311993	0.0154877
	MST3	7.85296	10.9199	7.19288	3.28457	-0.289837	3.568	-2.04066	3.57725	4.95185	4.55949	2.23096	1.58185	6.81595	6.95527	3.29194	8.97677	6.56897	0.948025	5.25081	3.82046	0.832159	3.50207	3.03227	9.3677	6.78418	0.958092	3.02513	-1.48834	-3.74716	-2.44576	-4.50227	4.06319	6.02923	10.0097	0.913958	2.71752	0.43149
	MST4	6.50356	-5.24602	5.4127	1.44984	3.14903	4.54144	0.215193	3.76669	5.13123	3.59056	2.77941	1.29822	6.0069	6.9786	6.31215	7.92512	6.10294	4.40721	3.92252	2.43939	1.79634	1.38751	3.1363	6.29034	3.56318	-1.63107	-1.15277	-2.75393	-3.37184	-1.65498	5.29031	3.64886	4.68755	8.851	0.64662	1.96762	-0.413462
	NEK1	2.43129	0.730797	-0.206617	-0.466526	-0.00237083	-0.109842	-2.3856	0.329643	0.543993	0.234652	0.188385	0.336153	0.28657	-0.324734	-0.885107	-0.0493927	-0.0539265	-1.56069	-0.13961	-0.138817	-6.29782	-0.268354	-1.81518	0.128792	-1.21944	-0.836531	-1.19672	-1.34479	0.215872	0.732109	2.09538	0.600008	0.419987	1.44714	0.682627	0.38615	0.270636
	NEK2	4.25046	-1.47513	0.51844	0.46579	0.051403	4.10759	-1.55812	1.92359	2.75539	0.849735	2.26966	2.18032	1.99713	1.39166	-0.289888	1.19462	1.37849	0.615961	1.53615	1.66418	-3.69241	-4.01673	-2.11441	2.21112	-0.440498	-0.714014	-1.71406	0.870684	-0.680849	-1.76911	2.06341	1.90946	-0.121725	0.445461	0.387039		-0.211784
	NEK7	-0.489	-1.99262	-0.925917	-0.0973434	0.233471	1.0509	0.839746	-0.186211	1.05718	-0.366575	-0.420191	-0.667843	1.00848	1.60679	-1.14367	0.980326	0.385714	0.181208	0.0296059	0.199671	0.260763	-0.327463	-0.076683	2.33785	-0.806988	-1.05358	-0.914047	-0.182167	-0.651146	-0.252804	3.06035	-0.487867	0.0691643	0.995537	0.342321	-0.134962	0.0300961
	NQO2	-1.10684	0.940796	-0.559322	-0.154552	-2.12505	0.130562	-2.53595	1.98702	0.451918	0.0157356	0.0657177	-0.508928	-0.408266	0.340397	-0.182266	-1.06052	-1.03977	-1.08267	-1.87763	-2.18933	-1.74586	-2.65524	-1.53249	0.00214005	-0.604816	0.125967	-0.268717	-0.0148296	-0.437988	-0.630934	-1.54105	0.081234
	OSR1	8.41299	2.19228	1.55321	1.9829	-0.632305	1.78481	0.422527	1.27873	2.33405	1.54315	0.692478	0.352692	2.19828	0.305521	1.49224	1.30698	1.78773	4.03592	1.40829	0.692783	0.132109	-0.0329418	0.746246	4.85148	0.518574	-1.12328	-2.09692	-0.464859	1.87923	1.40261	1.75498	-0.476427	0.0211697	0.934332	0.210403	-0.141933	0.069664
	PAK1	7.21467	-0.450487	2.06375	4.32962	1.5498	1.51859	3.04296	1.90343	3.82387	2.43945	1.40238	0.471169	3.5221	5.38911	5.55621	6.39691	4.31167	3.8661	1.04933	2.36091	0.669043	2.69454	3.32898	5.08112	3.57675	0.763033	0.00835037	-0.126427	-1.32618	-0.879246	1.98053	1.69024	0.746828	4.18713	-0.10965	-0.186932	-0.134218
	PAK4	15.0839	-3.32294	0.115379	-0.77952	0.988972	0.308823	0.55447	-0.145187	1.1729	-0.546656	-0.0471249	-0.798647	0.0585995	0.490494	1.1072	-0.114563	-0.791729	0.762291	-0.00912666	-0.472422	0.878038	0.779066	0.518471	0.798683	1.80214	0.129229	0.483656	0.606787	-0.140793	0.223385	4.23423	0.338213	-0.244507	3.27109	1.07932	4.08556	-0.103813
	PCTK1	11.162	4.18942	5.80099	7.66315	1.12129	1.5971	3.49549	5.02022	9.13272	6.60657	9.04573	5.5761	5.60648	7.38799	4.12391	8.81502	6.37367	4.90456	4.13017	3.76545	-0.861402	-1.2192	0.181503	15.5539	16.5412	3.37299	5.5048	3.77109	0.430906	-0.0429668	13.6205	4.51744	2.05858	3.05753	0.608437	0.345037	-0.137609
	PDK4	0.120842					-0.541885																											-0.0927506	-0.275711	-0.0167732	-0.554861	-0.0742474
	PHKG2	21.4837	-3.85137	2.26641	0.202908	0.932043	-0.165546	0.682756	1.24558	3.23104	0.646383	0.75856	-0.0763989	2.57139	3.00586	1.52186	2.79127	0.251427	-0.0992413	0.206593	-0.0069809	0.584333	0.600538	0.853806	3.9138	2.16566	-1.15112	-0.72414	-0.138634	7.94903	3.65299		1.60579	0.482262	-0.11272	1.10851	1.5339	3.99636
	PIM1	12.1673	-3.54795	2.13208	0.915096	1.26997	1.5384	1.06242	3.25427	4.68918	1.12515	1.0228	-0.514845	3.59723	5.41417	3.98373	5.73449	3.06764	4.89348	0.612553	0.581177	2.04251	1.28544	1.64174	7.96961	3.52961	1.30837	3.2509	1.49854	-0.514858	-0.487768	0.654791	1.40823	1.90966	-0.442591	0.439587	1.03901	0.811071
	PIM3	16.7149	-4.27734	-0.937487	0.413261	1.04583	2.19434	0.608633	0.876631	1.89619	0.713377	1.24461	0.228611	1.08771	1.00439	-0.344788	1.71494	-0.0362549	-1.28656	-0.330074	0.00330734	-0.165203	0.883953	-0.0487881	4.96429	0.330076	-1.11111	0.673599	2.14155	-0.328869	0.481213	6.2936	-0.883556	0.22397	0.452778	0.922333	0.58337	0.231827
	PKMYT1	0.0473881	-7.34842	-2.27967	0.0961971	-0.185499	0.407431	-0.880365	0.70783	0.524456	0.427687	0.538063	-0.0895882	0.00857353	-1.53607	-0.612055	0.435108	-0.638842	-2.17825	-0.587254	-0.264948	-1.04302	-0.691662	-2.71814	0.825253	-0.413301	-0.619574	-0.302607	0.217516	-0.594816	-0.217728	0.767332	0.919067	-0.274088	0.438499	-0.404732	0.193207	-0.548233
	PLK4	19.6824	7.71713	8.50526	8.51728	7.27238	6.48104	7.4405	6.79048	9.00989	7.54785	9.77057	4.52505	9.6228	7.28387	0	12.2801	10.4591	9.01819	7.2004	7.17182	0	5.97203	0	3.84155	4.74497	0.264425	0.191498	0.481232	10.146	4.56617	6.17127	16.6059	1.8884	2.97298	1.51561	4.43272	3.06521
	RIOK1	1.4471					4.08961																											1.86137	2.48608	-0.0916328	-0.577269	-1.66181
	RIOK2	1.78781					1.80849
	RPS6KA1	4.77558	5.80529	0.230692	-0.193281	0.879459	2.57187	0.470903	0.557091	-0.422073	0.141664	0.287022	-0.369532	0.375185	0.696785	0.264343	0.32836	0.111032	-0.378199	0.272331	0.186035	-1.87052	0.783358	0	0.315426	0.377455	-0.589697	-0.673645	0.432106	1.99374	0.360689	1.3106	-0.876457	9.86461	9.39317	0.641123	1.09326	2.98184
	RPS6KA5	13.792	1.22797	4.63892	-0.277296	3.88672	1.58327	0.691406	6.52424	5.82977	3.04184	2.21723	0.211285	6.14326	-1.55683	6.08073	7.69617	4.31002	1.49777	0.481571	-1.10206	0.350515	-0.545319	0.667843	16.8431	11.9631	7.60922	8.00778	0.226212	2.79444	1.80368	14.8394	0.574888	1.73842	8.47515	3.91274	0.686848	-1.02455
	RPS6KA6	0.507727					-0.0193233
	SLK	15.3994	8.39278	6.63572	6.45773	4.63642		0.754951	5.52946	7.4506	5.24587	5.04352	1.57061	7.01685	8.41327	8.05304	8.93671	6.43526	5.75283	4.4151	3.45109	1.43801	2.30609	3.2923	13.8519	13.6538	8.39431	9.23405	5.12985	-1.48972	-0.880213	14.2052	8.06774	11.6364	15.8234	0.623734	3.08428	-1.23355
	SRPK3	4.5225	7.83749	6.72856	5.16021	4.53662		3.94272	4.77784	8.47133	5.14699	3.89195	2.73947	5.74364	7.9322	6.38584	10.8608	6.97541	4.38593	4.09166	1.90043	3.27905	2.55346	0.823185	9.25652	6.08938	3.143	3.84798	1.35445	1.84352	0.461966	9.6206	7.41133
	SRC	7.38671	-0.0615883	0.489677	1.26656	0.200893	1.15267	2.66413	1.11612	1.7036	1.11319	1.22102	0.647974	1.00991	1.18011	-0.247713	1.91045	0.913933	-0.0179386	0.453186	0.697559	-0.230522	-0.132248	0.345177	7.10016	5.51268	0.0498161	0.40729	0.605625	0.600893	0.0917473	10.5184	8.21443	1.52703	2.44683	-0.112957	-0.0801601	0.27972
	SRPK1	7.16988	9.3088	10.5583	9.85709	7.72191	15.5021	6.49093	7.65568	12.0359	7.29665	5.46932	3.35075	8.69184	12.097	7.5756	13.7672	11.4016	9.78898	6.34784	3.78973	4.56362	4.05945	-0.474394	16.0547	11.632	4.87126	7.77729	0.796555	3.22212	0.387865	14.6583	7.76859	7.91053	13.5989	0.151569	-0.226826	0.105022
	STK10	22.2054	16.5342	12.9837	11.4723	11.0258	14.2565	10.5407	11.8517	14.6414	11.4375	12.8882	7.29283	13.8628	15.3353	16.119	16.1186	12.1571	15.1845	9.25937	8.22909	11.1035	12.5733	10.1063	20.1374	20.374	13.376	13.2793	8.60685	-1.9572	-1.61259	16.2683	16.8081	25.1666		-0.114126	7.5791	-0.793922
	STK17A	11.7988	-0.316715	0.357304	-0.0732536	0.401234	2.74481	1.26678	0.26219	1.6359	-0.60746	-0.281111	-0.476759	0.992447	2.91544	2.37096	2.24761	0.199955	-0.635963	-0.314314	-0.508137	-0.612619	-0.515974	1.21079	4.48109	3.33852	0.27981	-0.14949	-0.0645638	0.246504	-0.190739	3.53	-0.144575	-0.232748	0.160479	0.319767	0.430668	-0.257263
	STK17B	10.6313	0.457596	6.80795	6.48526	0	0.188192	0	7.92054	8.61013	4.70122	6.64092	2.08781	6.95784	9.47541	0	10.1459	8.47305	0	3.82154	2.36783	0	0	0	9.72272	6.5493	-0.126242	2.85406	6.19798	10.9813	9.71121	6.80773	3.63226	-1.68279	-1.14816	1.02052	-2.20921	0.375008
	STK3	16.4687	5.01301	7.3294	9.51309	6.69795	10.5177	4.65012	6.82671	10.2045	7.94032	8.41935	5.33846	7.67511	8.55016	7.70986	10.0567	8.43607	9.60759	6.68911	6.62732	4.95955	5.85822	2.54207	10.3971	10.7896	5.14305	6.28738	0.529345	-0.636921	-0.716818	9.02044	8.88408	3.01064	7.77757	0.971413	6.98744	0.0921497
	STK38L	-1.21984	-2.83937	-0.201571	-0.368708	0	2.95003	0	0.293325	0.487621	0.0718136	0.7271	-0.192799	0.130175	0.592663	0	0.363188	-0.17618	-2.35476	0.0847244	-0.0467052	0	-2.16012	-0.800457	0.638475	-0.411139	-1.00842	-0.726406	-0.754467	-1.3557	-1.21301		0.465376	0.697302	2.06705	0.753778	0.0434647	-0.0781994
	STK39	9.00956	3.54722	1.95137	4.18956	1.36481	3.68688	1.05206	2.09271	2.31826	1.16266	1.17792	-0.149654	1.8047	2.24181	1.44541	3.28119	1.9241	3.91816	1.14364	0.708204	-0.0315094	0	0	7.55462	6.44709	1.34329	1.08479	0.770487	2.35482	3.58046	1.12784	0.701284	0.854046	4.291	0.282002	-0.254911	0.273273
	STK4	16.2045	4.3771	5.04678	7.31067	0	7.60703	-11.705	4.49113	7.94735	4.81898	5.52087	2.68227	5.11927	6.47636	0	7.43994	3.89453	5.4893	4.75342	4.46861	0	0	0	8.25956	8.44093	4.22807	4.59067	0.803095	-1.57294	-0.515909	7.32824	8.95091	0.681349	4.50376	0.306551	4.118	-0.672382
	STK6	20.4875	8.47832	6.06732	7.17857	6.68699	12.621	4.3383	6.394	9.16348	7.04482	9.54091	5.48459	7.26723	8.23989	7.48588	8.39809	6.06264	6.68842	6.32598	6.55628	6.39132	3.8336	4.77033	4.51466	4.12954	1.20852	0.548651	0.531742	3.22441	-0.1919	1.83051	14.1988	1.61457	3.66819	3.65391	8.08454	0.16971
	TAF1	0.516188	-12.3774	0.233498	-0.360861	0.297365	0.360571	-5.01788	-0.82156	1.28776	0.339769	1.77937	0.368622	0.988628	1.39906	0	0.98691	0.366259	1.23561	0.592793	0.304831	1.63168	-1.20222	-2.32073	1.16902	-10.6954	-4.88713	-2.02027	-5.70056	1.2346	1.42839	-2.5364	0.543079	-0.600864	-0.684094	-0.581068	-0.426409	-0.343847
	TIF1	0.0393944	-4.10326			2.83378	0.449785	3.40764								3.26301			5.41928			3.0111	2.87162	4.19628		0.970079	1.73185	0.899227	0.820429	-2.23865	-0.796307	0.873972		0.0214462	0.341005	-0.21632	0.0795422	0.27891
	TLK1	9.73578	-4.45709	-1.13089	-0.723534	1.18044	0.861296	1.55267	0.175871	0.968964	-0.870413	-0.492783	-1.10853	-0.346884	0.170893	2.03326	-0.169092	-0.772884	0.347206	-0.644722	-0.750084	1.56902	1.63403	1.58646	0.23941	0.246538	-1.50234	-1.67317	-0.569254	-1.94895	-1.4356	0.5711	0.362879	-0.217579	-0.0843601	0.646219	-0.113913	0.012394
	TOPK	5.77784					2.1278																											2.31792	4.32521	0.0293293	0.658037	0.0742874
	TTK	7.89953	-2.93211	6.93817	2.99778	5.72233	0	6.03807	7.12014	6.49616	4.57233	6.76868	3.48382	6.18291	8.01942	9.9338	8.61969	7.83613	5.43727	-5.86283	2.4648	5.97844	6.97803	4.56538	7.27715	4.46226	2.15391	1.71104	6.59406	10.392	7.87288	8.06633	2.20923	1.24118	4.0778	6.53394	0.42655	5.63265
	ULK1	14.0195	10.7493			5.25885	6.89307	6.91996								12.5178			9.16333			7.1595	8.47638	6.70904		10.6969	2.91266	2.79686	0.622173	-0.785892	-0.878332	5.73312		2.67834	6.59888	1.05599	1.48407	0.0103588
	ULK3	19.1477	7.16102	7.38784	8.63067	3.31462	9.22052	5.81271	7.80166	9.90752	7.72175	8.77155	5.26497	7.52456	9.54362	5.65984	10.212	8.22195	11.4355	8.50443	7.52822	9.24836	7.32763	7.45962	7.06322	7.42867	0.274555	0.922955	0.442389	4.05547	1.00969	3.79859	14.2594	3.7912	9.34742	1.79027	5.18849	0.190201
	VRK1	2.34919	-0.863649	0.746014	1.11703	0.704433	-0.0463505	0.555752	0.691149	2.20242	0.906673	1.12185	0.600195	1.13737	1.70703	1.64705	1.43423	0.930593	0.808601	0.509787	0.438246	1.24411	1.02299	1.05472	1.63254	-0.547318	-1.13406	-1.17962	-0.676418	-1.69245	-0.549143	0.520859	1.04944	0.0897045	0.036623	0.121374	0.0159283	0.105749
	WNK1	2.19792	1.02788	-0.451365	-0.0074482	0.731253	1.38835	0.354029	-0.0650024	0.303997	0.162384	0.334007	-0.0250626	0.569939	1.16379	0.641443	0.0207348	-0.187571	-1.93362	-0.341219	-0.0333576	1.20341	1.13102	0.639814	1.3154	1.43121	-0.575323	0.457853	0.826847	0.395857	0.0399418		1.00618	0.0283623	0.532087	-0.0644779	0.0833511	0.190681
	#	110	101	100	100	104	105	104	100	100	100	100	100	100	100	104	100	100	104	100	100	104	104	104	100	101	101	101	103	101	101	96	100	103	99	103	102	103
	# >5K	76	27	28	33	13	21	16	26	37	22	23	10	32	36	32	42	28	23	16	12	10	15	9	49	36	10	15	10	14	5	37	30	28	31	3	12	2
	S(5K)	0.690909	0.267327	0.28	0.33	0.125	0.2	0.153846	0.26	0.37	0.22	0.23	0.1	0.32	0.36	0.307692	0.42	0.28	0.221154	0.16	0.12	0.0961538	0.144231	0.0865385	0.49	0.356436	0.0990099	0.148515	0.0970874	0.138614	0.049505	0.385417	0.3	0.271845	0.313131	0.0291262	0.117647	0.0194175
*average of three replicates

## Sheet: Fig 4c
Profiling of RN341 at two concentrations each against 350 wild-type protein kinases; singlicate measurement
Residual activities (% of control)										Assay Conditions
	Residual activity < 50 %
				Cpd ID	RN341	RN341
	#	Kinase Name	Kinase Family*	Assay Conc. (M)	1e-06	1e-05				#	Kinase Name	Kinase PQ Lot	Kinase External Vendor Lot	Kinase Concentration (ng/50µl)	Kinase Concentration (nM) *	ATP Concentration (µM)	Substrate Name	Substrate Lot	Substrate Concentration (µg/50µl)
	1	ABL1	TK		101.531	69.7157				1	ABL1	005,24		5	1.3129	0,3	Poly(Ala,Glu,Lys,Tyr)6:2:5:1	SIG_53H5516	0,125
	2	ABL2	TK		106.64	72.6937				2	ABL2	012,12		8	1.59366	0,3	Poly(Ala,Glu,Lys,Tyr)6:2:5:1	SIG_53H5516	0,125
	3	ACK1	TK		90.2351	73.6785				3	ACK1	003,12		50	14.0588	1	Poly(Glu,Tyr)4:1	SIG_20K5903	0,125
	4	ACVR1	TKL		107.032	92.8544				4	ACVR1	001,18		50	13.9794	3	GSK3(14-27)	45	2,0
	5	ACVR1B	TKL		93.0796	75.9227				5	ACVR1B	005,7	INV_1944454	40	11.7302	3	RBER-CHKtide	121	2,0
	6	ACVR2A	TKL		101.996	92.2904				6	ACVR2A	003,7	INV_1962909	65	15.2403	3	Casein	SIG_SLBW5843	1,0
	7	ACVR2B	TKL		123.467	97.9953				7	ACVR2B	002,9	INV_1698833	70	22.5806	1	RB-CTF	26	1,0
	8	ACVRL1	TKL		97.0532	79.8904				8	ACVRL1	002,10	INV_511550	20	5.80552	1	Casein	SIG_SLBW5843	1,0
	9	AKT1	AGC		103.038	90.9675				9	AKT1	004,6		50	11.8778	1	GSK3(14-27)	46	2,0
	10	AKT2	AGC		116.6	87.88				10	AKT2	003,4		250	59.331	10	GSK3(14-27)	46	4,0
	11	AKT3	AGC		115.266	112.738				11	AKT3	003,3		50	11.9278	3	GSK3(14-27)	45	4,0
	12	ALK	TK		64.3174	23.094				12	ALK	011,10		35	9.93486	0,3	Poly(Glu,Tyr)4:1	SIG_20K5903	0,125
	13	AMPKalpha1	CAMK		95.2415	84.9432				13	AMPKalpha1	001,10		200	43.3896	3	RBER-CHKtide	121	2,0
	14	ARAF YDYD	TKL		115.664	89.2446				14	ARAF YDYD	001,4		200	60.9877	1	MEK1 K97M (kinase-dead)	59	0,5
	15	ARK5	CAMK		105.332	99.1649				15	ARK5	004,4		200	38.3803	3	RBER-CHKtide	119	1,0
	16	ASK1	STE		103.33	70.8957				16	ASK1	002,11	INV_1795326	15	1.64835	3	GSK3(14-27)	45	2,0
	17	AuroraA	OTHER		95.8422	73.5357				17	AuroraA	004,10		70	18.3426	10	tetra(LRRWSLG)	9	0,5
	18	AuroraB	OTHER		106.64	73.776				18	AuroraB	008,14		100	28.5417	10	tetra(LRRWSLG)	9	0,25
	19	AuroraC	OTHER		105.221	76.8876				19	AuroraC	009,8		200	68.3995	3	tetra(LRRWSLG)	9	0,25
	20	AXL	TK		94.0079	58.9728				20	AXL	003,15		20	5.22541	0,3	Poly(Glu,Tyr)4:1	SIG_20K5903	0,25
	21	BLK	TK		78.0674	54.6913				21	BLK	001,10		20	4.59232	0,3	Poly(Glu,Tyr)4:1	SIG_20K5903	0,125
	22	BMPR1A	TKL		97.1717	84.7796				22	BMPR1A	007,12		200	57.8863	3	Casein	SIG_SLBW5843	1,0
	23	BMPR1B	TKL		108.818	102.048				23	BMPR1B	001,4		50	14.6227	3	Casein	SIG_SLBW5843	1,0
	24	BMX	TK		108.541	68.3784				24	BMX	004,8	INV_38230	10	2.40964	1	Poly(Glu,Tyr)4:1	SIG_20K5903	0,25
	25	BRAF	TKL		98.0286	65.0574				25	BRAF	001,15		50	14.4661	1	MEK1 K97M (kinase-dead)	59	0,5
	26	BRK	TK		109.388	78.5147				26	BRK	004,10		50	12.2264	3	Poly(Glu,Tyr)4:1	SIG_20K5903	0,125
	27	BRSK1	CAMK		101.171	89.0236				27	BRSK1	002,8	INV_1737281	15	2.66667	1	RBER-CHKtide	121	2,0
	28	BRSK2	CAMK		103.348	83.6019				28	BRSK2	005,5		50	9.68626	1	RBER-CHKtide	119	2,0
	29	BTK	TK		79.7032	37.3169				29	BTK	012,12		150	28.6205	3	Poly(Glu,Tyr)4:1	SIG_20K5903	0,25
	30	BUB1B	OTHER		118.66	84.76				30	BUB1B	003,11	CAR_15CBS-0781	70	9.52381	0,3	Casein	SIG_SLBW5843	0,25
	31	CAMK1D	CAMK		112.545	101.388				31	CAMK1D	005,8	INV_2029052	50	21.2766	0,3	RBER-CHKtide	120	2,0
	32	CAMK2A	CAMK		94.4791	63.0932				32	CAMK2A	001,7	INV_28192	5	1.76056	3	RBER-CHKtide	120	1,0
	33	CAMK2B	CAMK		116.371	82.7657				33	CAMK2B	002,10	INV_1754936	50	16.5289	3	RBER-CHKtide	121	2,0
	34	CAMK2D	CAMK		104.037	66.7508				34	CAMK2D	001,12	INV_31647	1	0.337838	1	RBER-CHKtide	119	1,0
	35	CAMK2G	CAMK		105.993	121.936				35	CAMK2G	001,8	MIL_D8NN026U	2	0.97561	1	S6-Peptide	29	1,0
	36	CAMK4	CAMK		112.739	100.355				36	CAMK4	001,7	INV_35391	50	12.5628	1	JUN	3	0,5
	37	CAMKK1	OTHER		114.093	122.069				37	CAMKK1	005,12	INV_2095147	40	13.3779	3	RB-CTF	30	4,0
	38	CAMKK2	OTHER		118.555	85.2316				38	CAMKK2	002,8	INV_1646160	15	3.44432	3	GSK3(14-27)	46	2,0
	39	CDC42BPA	AGC		121.775	111.261				39	CDC42BPA	001,8	INV_36844	5	1.70358	0,1	S6-Peptide	27	1,0
	40	CDC42BPB	AGC		83.7762	56.7706				40	CDC42BPB	001,7		5	1.1842	0,1	S6-Peptide	27	1,0
	41	CDC7/DBF4	OTHER		88.6392	50.3685				41	CDC7/DBF4	006,5		25	2.53915	0,1	Histone H1	SIG_94H8010	0,25
	42	CDK1/CycA2	CMGC		109.507	62.1053				42	CDK1/CycA2	005,22		15	2.16123	0,3	RBER-CHKtide	121	1,0
	43	CDK1/CycB1	CMGC		105.3	82.3148				43	CDK1/CycB1	032,22		40	5.60197	1	RBER-CHKtide	121	2,0
	44	CDK1/CycE1	CMGC		103.554	51.2513				44	CDK1/CycE1	001,17		50	7.35721	1	RBER-CHKtide	121	2,0
	45	CDK10/CycQ	CMGC		97.8283	70.7342				45	CDK10/CycQ	001,5		100	15.8229	3	RBER-IRStide	49	2,0
	46	CDK11B/CycK	CMGC		96.4744	99.2459				46	CDK11B/CycK	002,10		250	35.4283	0,1	SUPT5 754-837	1	2,0
	47	CDK12/CycK	CMGC		99.3593	86.6045				47	CDK12/CycK	013,20		200	29.3908	0,3	RBER-IRStide	49	2,0
	48	CDK13/CycK	CMGC		82.8174	71.4782				48	CDK13/CycK	009,15		100	14.6133	0,1	SUPT5 754-837	1	0,5
	49	CDK14/CycY	CMGC		102.123	74.8208				49	CDK14/CycY	001,3		70	9.39679	0,1	RBER-IRStide	49	4,0
	50	CDK15/CycA2	CMGC		115.641	91.7526				50	CDK15/CycA2	001,2		250	37.1328	1	RBER-NTRK3tide	15	4,0
	51	CDK15/CycB1	CMGC		97.8776	85.9473				51	CDK15/CycB1	002,1		300	43.0697	0,3	RBER-NTRK3tide	15	4,0
	52	CDK16/CycY	CMGC		113.025	88.3045				52	CDK16/CycY	001,23		40	6.35334	0,3	GSK3(14-27)	46	2,0
	53	CDK17/p35NCK	CMGC		88.5767	53.1978				53	CDK17/p35NCK	003,10		150	19.7853	3	RBER-CDC25tide	16	1,0
	54	CDK18/CycY	CMGC		109.513	72.711				54	CDK18/CycY	008,9		25	3.32546	1	RBER-NTRK3tide	15	2,0
	55	CDK19/CycC	CMGC		96.895	54.4521				55	CDK19/CycC	017,17		200	32.7249	3	RBER-IRStide	49	2,0
	56	CDK2/CycA2	CMGC		105.02	46.3583				56	CDK2/CycA2	005,21		25	3.69959	0,3	RBER-CHKtide	121	1,0
	57	CDK2/CycD1	CMGC		109.605	78.2121				57	CDK2/CycD1	014,11		300	49.6627	3	RBER-CHKtide	121	2,0
	58	CDK2/CycE1	CMGC		103.083	58.4141				58	CDK2/CycE1	010,16		7	1.0585	1	RBER-CHKtide	121	1,0
	59	CDK20/CycH	CMGC		103.497	87.1532				59	CDK20/CycH	007,11		200	36.5734	0,1	RBER-CHKtide	121	2,0
	60	CDK20/CycT1	CMGC		99.1414	84.2787				60	CDK20/CycT1	009,11		200	26.418	1	RBER-CHKtide	121	4,0
	61	CDK3/CycC	CMGC		105.847	65.3963				61	CDK3/CycC	005,14		200	37.6708	3	RBER-CHKtide	121	2,0
	62	CDK3/CycE1	CMGC		115.455	75				62	CDK3/CycE1	001,16		15	2.14234	3	RBER-CHKtide	121	1,0
	63	CDK4/CycD1	CMGC		87.4321	57.2062				63	CDK4/CycD1	007,25		50	8.35708	3	RBER-CHKtide	121	2,0
	64	CDK4/CycD2	CMGC		111.477	48.7867				64	CDK4/CycD2	005,10		15	2.7901	3	RBER-CHKtide	121	1,0
	65	CDK4/CycD3	CMGC		101.635	86.5016				65	CDK4/CycD3	001,18		50	10.3135	10	RBER-CHKtide	121	2,0
	66	CDK5/p25NCK	CMGC		94.889	66.43				66	CDK5/p25NCK	001,26		15	3.29761	0,3	RBER-CHKtide	121	1,0
	67	CDK5/p35NCK	CMGC		94.245	76.4103				67	CDK5/p35NCK	001,18		5	0.788662	0,1	RBER-CHKtide	121	1,0
	68	CDK6/CycD1	CMGC		126.687	74.3579				68	CDK6/CycD1	006,13		20	3.2448	3	RBER-CHKtide	121	2,0
	69	CDK6/CycD2	CMGC		109.086	80.0233				69	CDK6/CycD2	005,9		30	5.37866	10	RBER-CHKtide	120	1,0
	70	CDK6/CycD3	CMGC		93.6854	72.5997				70	CDK6/CycD3	005,16		100	18.0932	30	RBER-CHKtide	121	2,0
	71	CDK7/CycH/MAT1	CMGC		99.9383	74.8655				71	CDK7/CycH/MAT1	005,7		50	6.58272	1	RBER-CHKtide	121	2,0
	72	CDK8/CycC	CMGC		90.8469	36.0912				72	CDK8/CycC	009,26		100	16.5221	1	RBER-IRStide	49	1,0
	73	CDK9/CycK	CMGC		110.538	86.4044				73	CDK9/CycK	004,5		25	3.69812	1	RBER-CHKtide	121	2,0
	74	CDK9/CycT1	CMGC		105.681	84.9242				74	CDK9/CycT1	016,29		50	6.34461	0,3	RBER-CHKtide	121	4,0
	75	CHK1	CAMK		110.323	71.6129				75	CHK1	002,12		50	11.9147	1	RBER-CHKtide	120	2,0
	76	CHK2	CAMK		89.714	64.1454				76	CHK2	002,12	INV_31541	10	3.0303	1	tetra(LRRWSLG)	9	0,5
	77	CIT 1-450	AGC		100.181	70.9104				77	CIT 1-450	001,1		10	2.54052	0,1	Histone H2B	SIG_87H7445	2,0
	78	CK1alpha1	CK1		107.815	97.9769				78	CK1alpha1	001,16		70	19.5985	0,3	Casein	SIG_SLBW5843	1,0
	79	CK1delta	CK1		98.3064	85.3296				79	CK1delta	002,11	INV_843704	1	0.269179	0,3	Casein	SIG_SLBW5843	0,5
	80	CK1epsilon	CK1		96.8833	74.3853				80	CK1epsilon	002,16	INV_866725	2	0.764818	0,3	Casein	SIG_SLBW5843	0,5
	81	CK1gamma1	CK1		92.484	96.8621				81	CK1gamma1	001,8	INV_34360	1	0.274348	0,1	Casein	SIG_SLBW5843	1,0
	82	CK1gamma2	CK1		101.563	87.6218				82	CK1gamma2	001,11	INV_31770	1	0.380952	0,1	Casein	SIG_SLBW5843	1,0
	83	CK1gamma3	CK1		106.101	98.5808				83	CK1gamma3	001,8	INV_34380	2	0.506971	0,1	Casein	SIG_SLBW5843	1,0
	84	CK2alpha1	OTHER		102.381	81.563				84	CK2alpha1	003,15		5	1.40996	0,1	Casein	SIG_SLBW5843	1,0
	85	CK2alpha2	OTHER		101.322	92.0995				85	CK2alpha2	001,8		10	2.81262	0,1	Casein	SIG_SLBW5843	1,0
	86	CLK1	CMGC		86.2935	54.2271				86	CLK1	001,28		200	46.1388	0,3	H2O (Autophos.)	0	0
	87	CLK2	CMGC		109.415	85.7337				87	CLK2	002,27	INV_2073266	1	0.284495	0,3	GSK3(14-27)	46	1,0
	88	CLK3	CMGC		90.0015	66.0282				88	CLK3	002,21		8	2.70467	0,3	S6-Peptide	27	1,0
	89	CLK4	CMGC		79.9725	42.7561				89	CLK4	005,23	INV_2324514	20	4.70588	0,1	Myelin Basic Protein	MIL_3675940	1,0
	90	COT	STE		95.8688	68.9372				90	COT	027,16	CAR_20CBS-0339	15	7.14286	0,3	RBER-CHKtide	121	4,0
	91	CSF1R	TK		100.231	71.449				91	CSF1R	004,15		20	5.14582	0,3	Poly(Glu,Tyr)4:1	SIG_20K5903	0,125
	92	CSK	TK		96.8581	69.065				92	CSK	001,9		30	7.4799	1	Poly(Glu,Tyr)4:1	SIG_20K5903	0,125
	93	DAPK1	CAMK		95.2648	78.3663				93	DAPK1	002,11		15	4.21189	0,1	GSK3(14-27)	45	2,0
	94	DAPK2	CAMK		92.9904	87.5598				94	DAPK2	001,7	INV_32159	5	2.08768	0,1	S6-Peptide	27	2,0
	95	DAPK3	CAMK		98.006	81.9605				95	DAPK3	002,6	INV_827666	3	0.75	0,1	GSK3(14-27)	45	2,0
	96	DCAMKL2	CAMK		102.64	91.4574				96	DCAMKL2	001,10	INV_35320	50	9.65251	1	RBER-CHKtide	120	1,0
	97	DDR2	TK		78.5239	19.5547				97	DDR2	002,14		50	12.8533	0,1	Poly(Ala,Glu,Lys,Tyr)6:2:5:1	SIG_53H5516	0,125
	98	DMPK	AGC		105.773	68.7426				98	DMPK	001,7	INV_34024	15	3.09917	0,1	tetra(LRRWSLG)	8	2,0
	99	DNAPK	ATYPICAL		99.3302	81.603				99	DNAPK	003,12	INV_1646160	10	0.333333	1	S6-Peptide	27	2,0
	100	DYRK1A	CMGC		74.7005	48.1567				100	DYRK1A	002,33	INV_38993	5	0.884956	1	RBER-CHKtide	121	2,0
	101	DYRK1B	CMGC		91.5124	64.2333				101	DYRK1B	004,21	INV_1373877	5	1.03413	0,3	RBER-CHKtide	121	2,0
	102	DYRK2	CMGC		110.987	58.9444				102	DYRK2	001,20	CAR_09CBS-1249	3	0.689655	1	RBER-IRStide	46	2,0
	103	DYRK3	CMGC		98.6873	53.8924				103	DYRK3	001,18	INV_290370	3	0.643777	0,3	RBER-IRStide	49	1,0
	104	DYRK4	CMGC		101.334	64.0312				104	DYRK4	002,19	INV_37361	10	2.25225	0,1	RBER-CHKtide	121	1,0
	105	EEF2K	ATYPICAL		104.912	74.7486				105	EEF2K	002,7	INV_1131825	2	0.364299	0,3	GSK3(14-27)	45	2,0
	106	EGFR	TK		74.8689	34.0863				106	EGFR	018,23		10	2.19775	0,3	Poly(Glu,Tyr)4:1	SIG_20K5903	0,125
	107	EIF2AK2	OTHER		101.102	77.0901				107	EIF2AK2	003,8	INV_850068	7	2.2508	0,3	RB-CTF	26	1,0
	108	EIF2AK3	OTHER		96.2369	91.8467				108	EIF2AK3	003,8	INV_883368	10	2.13675	0,3	Casein	SIG_SLBW5843	2,0
	109	EIF2AK4	OTHER		98.2624	46.2207				109	EIF2AK4	001,1		50	4.65121	3	S6-Peptide	27	0,5
	110	EPHA1	TK		118.579	108.544				110	EPHA1	001,7		50	12.5579	1	Poly(Glu,Tyr)4:1	SIG_20K5903	0,125
	111	EPHA2	TK		87.9824	100.551				111	EPHA2	001,11		20	5.42807	3	Poly(Glu,Tyr)4:1	SIG_20K5903	0,125
	112	EPHA3	TK		95.6224	85.8774				112	EPHA3	001,7		50	13.2135	3	Poly(Glu,Tyr)4:1	SIG_20K5903	0,25
	113	EPHA4	TK		111.679	86.6323				113	EPHA4	001,7		250	65.2852	10	Poly(Glu,Tyr)4:1	SIG_20K5903	0,25
	114	EPHA5	TK		95.2249	61.5733				114	EPHA5	001,12		20	4.95767	1	Poly(Glu,Tyr)4:1	SIG_20K5903	0,5
	115	EPHA6	TK		94.2597	66.2285				115	EPHA6	010,5		100	25.4336	3	Poly(Glu,Tyr)4:1	SIG_20K5903	0,125
	116	EPHA7	TK		96.8615	65.9632				116	EPHA7	001,7		50	12.7481	1	Poly(Glu,Tyr)4:1	SIG_20K5903	0,125
	117	EPHA8	TK		82.304	103.236				117	EPHA8	001,8	INV_36870	20	5.21512	0,3	Poly(Glu,Tyr)4:1	SIG_20K5903	0,125
	118	EPHB1	TK		74.9821	55.3943				118	EPHB1	001,8		10	2.60058	1	Poly(Glu,Tyr)4:1	SIG_20K5903	0,125
	119	EPHB2	TK		89.7563	48.6521				119	EPHB2	006,8		50	12.613	0,3	Poly(Ala,Glu,Lys,Tyr)6:2:5:1	SIG_53H5516	0,125
	120	EPHB3	TK		75.7831	48.1627				120	EPHB3	001,8		25	6.23846	1	Poly(Glu,Tyr)4:1	SIG_20K5903	0,125
	121	EPHB4	TK		101.84	60.971				121	EPHB4	007,12		50	13.0219	1	Poly(Glu,Tyr)4:1	SIG_20K5903	0,125
	122	ERBB2	TK		78.6835	40.3842				122	ERBB2	012,10		50	10.6487	1	Poly(Glu,Tyr)4:1	SIG_20K5903	0,125
	123	ERBB4	TK		84.6886	48.0762				123	ERBB4	007,9		5	0.979797	0,3	Poly(Glu,Tyr)4:1	SIG_20K5903	0,125
	124	ERK1	CMGC		99.6575	67.8223				124	ERK1	002,14		25	7.21501	1	RBER-CHKtide	121	2,0
	125	ERK2	CMGC		107.425	81.1414				125	ERK2	008,9		10	4.78904	0,3	RBER-CHKtide	121	2,0
	126	ERK5	CMGC		113.767	96.4286				126	ERK5	004,7		200	79.2644	1	RBER-CHKtide	121	2,0
	127	ERK7	CMGC		107.649	86.5204				127	ERK7	002,10		75	32.4985	1	RBER-CHKtide	120	2,0
	128	FAK	TK		84.3667	52.6056				128	FAK	016,13		50	6.87786	1	Poly(Glu,Tyr)4:1	SIG_20K5903	0,125
	129	FER	TK		65.2157	29.8969				129	FER	002,12		10	3.23976	1	Poly(Glu,Tyr)4:1	SIG_20K5903	0,125
	130	FES	TK		75.8198	36.0721				130	FES	002,8	INV_35734	3	0.610376	0,3	Poly(Glu,Tyr)4:1	SIG_20K5903	0,125
	131	FGFR1	TK		95.1324	69.8211				131	FGFR1	011,11		50	12.9537	3	Poly(Glu,Tyr)4:1	SIG_20K5903	0,125
	132	FGFR2	TK		71.8216	76.4684				132	FGFR2	005,15		50	12.5664	1	Poly(Glu,Tyr)4:1	SIG_20K5903	0,25
	133	FGFR3	TK		86.8276	31.3875				133	FGFR3	006,18		50	13.5256	3	Poly(Glu,Tyr)4:1	SIG_20K5903	0,25
	134	FGFR4	TK		80.9329	58.427				134	FGFR4	001,6		50	13.5696	1	Poly(Glu,Tyr)4:1	SIG_20K5903	0,125
	135	FGR	TK		98.887	55.9884				135	FGR	001,10		25	5.32289	0,3	Poly(Glu,Tyr)4:1	SIG_20K5903	0,125
	136	FLT3	TK		91.5212	39.3885				136	FLT3	016,20		50	12.9537	1	Poly(Ala,Glu,Lys,Tyr)6:2:5:1	SIG_53H5516	0,125
	137	FRK	TK		90.7228	60.6301				137	FRK	001,9		20	4.56366	0,3	Poly(Glu,Tyr)4:1	SIG_20K5903	0,5
	138	FYN	TK		77.9216	47.8493				138	FYN	002,18		10	2.21342	0,3	Poly(Glu,Tyr)4:1	SIG_20K5903	0,125
	139	GRK2	AGC		101.778	98.9561				139	GRK2	002,9	INV_1986916	35	8.50547	1	Casein	SIG_SLBW5843	0,5
	140	GRK3	AGC		108.739	92.9508				140	GRK3	002,5	INV_38897	10	1.86567	3	Casein	SIG_SLBW5843	2,0
	141	GRK4	AGC		91.9392	75.4571				141	GRK4	003,8	INV_618977	5	1.06383	1	Casein	SIG_SLBW5843	0,5
	142	GRK5	AGC		97.8648	89.7224				142	GRK5	002,7	INV_879275	1	0.210084	0,3	Casein	SIG_SLBW5843	1,0
	143	GRK6	AGC		95.4701	82.1625				143	GRK6	002,11	INV_37437	5	1.06383	1	Casein	SIG_SLBW5843	1,0
	144	GRK7	AGC		106.73	87.4488				144	GRK7	001,7	INV_34013	10	2.22965	0,3	Casein	SIG_SLBW5843	1,0
	145	GSG2	OTHER		102.024	67.4892				145	GSG2	005,13		5	2.47776	0,1	Histone H3 (1-34)	1	0,5
	146	GSK3alpha	CMGC		106.788	109.863				146	GSK3alpha	002,13	INV_1308877	10	3.72439	0,1	SUPT5 754-837	1	1,0
	147	GSK3beta	CMGC		98.2276	72.6693				147	GSK3beta	003,27		75	19.6561	0,3	RBER-CHKtide	121	1,0
	148	HCK	TK		85.3741	51.4456				148	HCK	001,9		20	4.61324	0,3	Poly(Glu,Tyr)4:1	SIG_20K5903	0,125
	149	HIPK1	CMGC		109.517	103.54				149	HIPK1	002,11	INV_2263701	50	13.6426	0,3	RBER-CHKtide	120	2,0
	150	HIPK2	CMGC		95.3511	84.891				150	HIPK2	002,9	INV_1718013	30	8.21918	0,1	RBER-CHKtide	120	2,0
	151	HIPK3	CMGC		109.51	95.093				151	HIPK3	004,8		50	21.6624	0,3	RBER-CHKtide	120	2,0
	152	HIPK4	CMGC		92.4972	66.723				152	HIPK4	001,9	INV_719847	5	1.03199	0,1	RBER-IRStide	46	1,0
	153	HRI	OTHER		112.198	94.5373				153	HRI	001,11		50	9.94609	0,3	Casein	SIG_SLBW5843	0,25
	154	IGF1R	TK		94.2638	56.6564				154	IGF1R	012,13		30	7.83986	1	Poly(Glu,Tyr)4:1	SIG_20K5903	0,125
	155	IKKalpha	OTHER		119.613	113.249				155	IKKalpha	008,15	INV_25007274	30	6.76437	0,3	RBER-CHKtide	121	2,0
	156	IKKbeta	OTHER		115.481	80.962				156	IKKbeta	008,15		50	8.3194	0,3	RBER-CHKtide	121	1,0
	157	IKKepsilon	OTHER		115.036	43.1063				157	IKKepsilon	007,9		20	3.63441	1	GSK3(14-27)	45	1,0
	158	INSR	TK		107.667	75.4564				158	INSR	006,8		10	2.84123	3	Poly(Ala,Glu,Lys,Tyr)6:2:5:1	SIG_53H5516	0,125
	159	INSRR	TK		88.2998	56.4899				159	INSRR	001,7	INV_34272	25	7.45156	3	Poly(Ala,Glu,Lys,Tyr)6:2:5:1	SIG_53H5516	0,25
	160	IRAK1	TKL		98.6607	48.8202				160	IRAK1	002,8	INV_472069	5	1.19904	1	RB-CTF	30	2,0
	161	IRAK4	TKL		110.502	89.825				161	IRAK4	001,3		30	7.53589	3	RB-CTF	30	1,0
	162	ITK	TK		97.8719	95.8973				162	ITK	001,10		70	13.7623	1	Poly(Glu,Tyr)4:1	SIG_20K5903	0,125
	163	JAK1	TK		109.677	81.5339				163	JAK1	002,12		200	42.7227	1	RBER-IRStide	49	2,0
	164	JAK2	TK		95.5956	62.6126				164	JAK2	007,16		25	6.36845	0,3	Poly(Ala,Glu,Lys,Tyr)6:2:5:1	SIG_53H5516	0,125
	165	JAK3	TK		94.4106	73.6946				165	JAK3	005,11		10	2.92487	0,1	Poly(Ala,Glu,Lys,Tyr)6:2:5:1	SIG_53H5516	0,125
	166	JNK1	CMGC		84.1108	27.9187				166	JNK1	005,17		5	2.25774	0,3	ATF2	14	0,25
	167	JNK2	CMGC		69.0982	2.99811				167	JNK2	003,13		5	2.01613	1	ATF2	14	1,0
	168	JNK3	CMGC		71.0585	20.8956				168	JNK3	004,10		5	2.08073	0,3	ATF2	14	2,0
	169	KIT	TK		85.1958	56.6699				169	KIT	010,23		150	38.7312	3	Poly(Glu,Tyr)4:1	SIG_20K5903	0,125
	170	LCK	TK		86.8343	63.7115				170	LCK	003,22		20	4.31072	0,3	Poly(Glu,Tyr)4:1	SIG_20K5903	0,125
	171	LIMK1	TKL		114.363	89.275				171	LIMK1	007,14	CAR_10CBS-0595	5	1.47059	0,1	Cofilin2	1	4,0
	172	LIMK2	TKL		101.111	81.9373				172	LIMK2	007,12	CAR_18CBS-0210	65	13.1313	0,1	Cofilin1	1	4,0
	173	LKB1/MO25a/STRADa	CAMK		93.3094	65.9372				173	LKB1/MO25a/STRADa	001,3	CAR_11CBS-0187	25	6.66667	0,3	RB-CTF	30	2,0
	174	LRRK2	TKL		103.229	54.5085				174	LRRK2	009,22	INV_2343345	25	2.44021	0,3	GSK3(14-27)	52	4,0
	175	LTK	TK		69.061	39.0048				175	LTK	001,8	INV_38200	20	5.42741	0,3	Poly(Glu,Tyr)4:1	SIG_20K5903	0,125
	176	LYN	TK		143.192	116.354				176	LYN	001,13		5	1.13033	0,3	Poly(Glu,Tyr)4:1	SIG_20K5903	0,125
	177	MAP3K1	STE		93.2343	59.0965				177	MAP3K1	001,7		5	2.41622	0,1	tetra(LRRWSLG)	8	1,0
	178	MAP3K10	STE		104.46	56.722				178	MAP3K10	003,12	INV_1998076	15	2.28659	1	Histone H2B	SIG_87H7445	0,5
	179	MAP3K11	STE		105.827	90.2445				179	MAP3K11	001,10	INV_34029	80	13.3222	3	Myelin Basic Protein	MIL_3494081	1,0
	180	MAP3K7/MAP3K7IP1	STE		62.0649	26.1357				180	MAP3K7/MAP3K7IP1	005,19	INV_2261341	30	13.1004	1	S6-Peptide	27	2,0
	181	MAP3K9	STE		111.111	83.9662				181	MAP3K9	004,8	INV_1962924	15	3.59712	3	GSK3(14-27)	45	1,0
	182	MAP4K1	STE		109.567	73.4615				182	MAP4K1	002,1		25	7.48156	0,3	Casein	SIG_SLBW5843	1,0
	183	MAP4K2	STE		82.6496	34.5299				183	MAP4K2	003,9	INV_748356	5	1.04603	1	PKC(19-31)	7	0,5
	184	MAP4K4	STE		62.5352	23.6364				184	MAP4K4	016,9		150	16.7967	1	GSK3(14-27)	46	2,0
	185	MAP4K5	STE		92.9532	34.5141				185	MAP4K5	002,14	INV_2340781	3	0.489796	0,3	Casein	SIG_SLBW5843	1,0
	186	MAPKAPK2	CAMK		93.4639	59.247				186	MAPKAPK2	004,18		8	3.77991	0,1	RBER-CHKtide	121	1,0
	187	MAPKAPK3	CAMK		93.5811	56.885				187	MAPKAPK3	001,7		10	4.61638	0,1	tetra(LRRWSLG)	8	0,25
	188	MAPKAPK5	CAMK		82.3698	64.4406				188	MAPKAPK5	005,8		5	1.84635	0,1	RBER-CHKtide	120	2,0
	189	MARK1	CAMK		107.115	75.4567				189	MARK1	001,8		100	17.0427	1	RBER-CHKtide	121	1,0
	190	MARK2	CAMK		102.528	83.7502				190	MARK2	003,6	INV_501377	10	1.80832	1	RBER-CHKtide	120	2,0
	191	MARK3	CAMK		97.7782	78.4173				191	MARK3	001,7		100	18.2744	1	RBER-CHKtide	121	1,0
	192	MARK4	CAMK		105.994	93.187				192	MARK4	002,8	INV_1103511	15	2.91829	3	RBER-CHKtide	121	2,0
	193	MASTL	AGC		102.316	111.537				193	MASTL	002,3		300	47.5451	3	RBER-NTRK3tide	15	4,0
	194	MATK	TK		73.0465	51.5496				194	MATK	001,9	INV_31553	5	1.88679	1	Poly(Glu,Tyr)4:1	SIG_20K5903	0,125
	195	MEK1	STE		111.317	112.26				195	MEK1	002,22		75	34.4281	3	ERK2 K54R (kinase-dead)	19	2,0
	196	MEK2	STE		135.371	114.598				196	MEK2	003,6	INV_1825763	50	20.202	1	RBER-IRStide	49	1,0
	197	MEK5	STE		99.8555	83.4297				197	MEK5	005,8		100	37.037	1	RBER-CHKtide	121	2,0
	198	MEKK2	STE		97.0593	65.2404				198	MEKK2	005,7		100	19.9203	0,3	Casein	SIG_SLBW5843	0,5
	199	MEKK3	STE		97.6797	85.5199				199	MEKK3	005,6		100	19.685	0,3	Casein	SIG_SLBW5843	0,5
	200	MELK	CAMK		88.4089	77.7913				200	MELK	001,9		100	50.1857	0,1	RBER-CHKtide	121	2,0
	201	MERTK	TK		106.087	77.8261				201	MERTK	007,12		100	24.5426	1	Poly(Glu,Tyr)4:1	SIG_20K5903	0,25
	202	MET	TK		101.944	60.3456				202	MET	012,15		10	2.53846	0,3	Poly(Ala,Glu,Lys,Tyr)6:2:5:1	SIG_53H5516	0,125
	203	MINK1	STE		72.7642	23.1127				203	MINK1	002,15		20	5.96125	1	RBER-CHKtide	121	1,0
	204	MKK3	STE		121.506	128.553				204	MKK3	001,1		400	115.075	0,3	p38-alpha K53A (kinase-dead)	20	1,0
	205	MKK4	STE		109.706	72.478				205	MKK4	002,14		5	2.03612	0,1	JNK1 K55R K56R (kinase-dead)	6	1,0
	206	MKK6 SDTD	STE		129.918	144.928				206	MKK6 SDTD	001,9		20	5.92882	1	p38-alpha K53A (kinase-dead)	19	1,0
	207	MKK7	STE		110.526	98.994				207	MKK7	004,7		150	56.7108	3	JNK1 K55R K56R (kinase-dead)	6	2,0
	208	MKNK1	CAMK		100.505	78.1103				208	MKNK1	003,16	INV_2126386	50	15.015	1	S6-Peptide	29	2,0
	209	MKNK2	CAMK		96.9124	76.6935				209	MKNK2	003,10	INV_1793520	10	4.25532	0,1	S6-Peptide	27	1,0
	210	MLK4	TKL		100.331	88.1286				210	MLK4	002,6		200	58.7449	3	RB-CTF	22	2,0
	211	MST1	STE		94.9963	51.607				211	MST1	002,10		5	1.15821	0,3	RB-CTF	30	2,0
	212	MST2	STE		103.272	62.4774				212	MST2	003,8		15	5.27389	1	RB-CTF	30	1,0
	213	MST3	STE		90.5978	88.3448				213	MST3	001,8	INV_32932	50	12.6904	1	Casein	SIG_SLBW5843	1,0
	214	MST4	STE		123.186	65.5572				214	MST4	001,7		50	13.0849	1	RB-CTF	30	1,0
	215	MTOR	ATYPICAL		116.6	116.68				215	MTOR	014,12	INV_2101208	20	2.44051	1	Casein	SIG_SLBW5843	0,5
	216	MUSK	TK		79.4733	40.6205				216	MUSK	003,10		150	43.8949	1	Poly(Ala,Glu,Lys,Tyr)6:2:5:1	SIG_53H5516	0,125
	217	MYLK	CAMK		95.3765	63.0647				217	MYLK	002,11	INV_1888294	35	10.4012	0,1	S6-Peptide	29	1,0
	218	MYLK2	CAMK		120.509	80.926				218	MYLK2	001,8		15	3.15096	1	S6-Peptide	27	1,0
	219	MYLK3	CAMK		110.756	103.969				219	MYLK3	001,8	INV_34028	30	5.28169	0,1	S6-Peptide	27	2,0
	220	NDR1	AGC		109.357	101.06				220	NDR1	001,2		200	48.6151	0,1	GSK3(14-27)	45	2,0
	221	NDR2	AGC		105.58	91.1476				221	NDR2	001,2		200	48.6151	0,1	GSK3(14-27)	45	4,0
	222	NEK1	OTHER		109.204	88.8716				222	NEK1	004,5		30	6.95112	3	GSK3(14-27)	45	2,0
	223	NEK11	OTHER		93.3741	69.1059				223	NEK11	001,7	INV_38163	30	5.90551	1	Myelin Basic Protein	MIL_3494081	1,0
	224	NEK2	OTHER		107.809	96.4313				224	NEK2	002,10		135	32.6533	3	RB-CTF	30	1,0
	225	NEK3	OTHER		110.502	98.511				225	NEK3	003,7		200	46.5365	3	RBER-CHKtide	120	4,0
	226	NEK4	OTHER		88.5709	46.7826				226	NEK4	002,7	INV_35817	3	0.491803	0,3	Myelin Basic Protein	MIL_3494081	2,0
	227	NEK6	OTHER		109.54	72.5887				227	NEK6	001,11		50	14.697	1	GSK3(14-27)	46	2,0
	228	NEK7	OTHER		99.7148	94.9268				228	NEK7	002,7		15	4.59629	1	Casein	SIG_SLBW5843	1,0
	229	NEK9	OTHER		108.921	80.4288				229	NEK9	001,8	INV_38162	3	0.648649	10	GSK3(14-27)	46	1,0
	230	NIK	STE		112.555	95.9621				230	NIK	027,9		350	52.4592	1	RBER-CHKtide	120	2,0
	231	NLK	CMGC		126.222	91.75				231	NLK	002,8		30	6.53467	1	GSK3(14-27)	46	2,0
	232	p38alpha	CMGC		104.747	113.509				232	p38alpha	005,30		15	7.20773	1	ATF2	14	1,0
	233	p38beta	CMGC		117.708	72.3049				233	p38beta	004,11		3	1.44631	1	ATF2	14	1,0
	234	p38delta	CMGC		103.219	72.0318				234	p38delta	001,8		2	0.942729	1	RBER-CHKtide	120	2,0
	235	p38gamma	CMGC		89.024	44.4964				235	p38gamma	002,8		10	4.72233	0,1	RBER-IRStide	46	2,0
	236	PAK1	STE		83.4592	46.9222				236	PAK1	002,7		10	2.20892	10	tetra(LRRWSLG)	9	1,0
	237	PAK2	STE		96.9293	63.6014				237	PAK2	001,12		20	4.54783	1	tetra(LRRWSLG)	9	0,25
	238	PAK3	STE		83.5009	52.561				238	PAK3	001,8		15	3.31279	3	tetra(LRRWSLG)	9	0,5
	239	PAK4	STE		76.4307	63.253				239	PAK4	003,7		50	10.6419	3	tetra(LRRWSLG)	9	0,5
	240	PAK6	STE		100.47	58.2257				240	PAK6	001,11		15	2.86314	0,3	tetra(LRRWSLG)	9	0,125
	241	PAK7	STE		94.9184	68.9699				241	PAK7	001,8		15	2.71101	1	tetra(LRRWSLG)	9	0,25
	242	PASK	CAMK		91.4318	71.3219				242	PASK	001,7	INV_34883	25	6.47668	0,1	RBER-CHKtide	119	2,0
	243	PBK	OTHER		96.8733	54.9972				243	PBK	003,9		200	59.2408	3	Histone H1	SIG_94H8010	0,5
	244	PDGFRalpha	TK		97.3437	51.4999				244	PDGFRalpha	010,12		100	22.2452	3	Poly(Ala,Glu,Lys,Tyr)6:2:5:1	SIG_53H5516	0,125
	245	PDGFRbeta	TK		111.216	75.9677				245	PDGFRbeta	013,22		10	2.27198	0,3	Poly(Ala,Glu,Lys,Tyr)6:2:5:1	SIG_53H5516	0,125
	246	PDK1	AGC		93.4844	47.4929				246	PDK1	002,12		5	1.77961	0,3	tetra(LRRWSLG)	9	0,25
	247	PHKG1	CAMK		104.972	57.9075				247	PHKG1	002,8	INV_830447	10	2.75862	3	PKC(19-31)	7	0,5
	248	PHKG2	CAMK		101.482	72.9656				248	PHKG2	001,11	INV_37321	10	2.70636	0,1	RBER-CHKtide	121	2,0
	249	PIM1	CAMK		98.6054	47.1508				249	PIM1	003,11		2	0.611406	0,1	GSK3(14-27)	46	1,0
	250	PIM2	CAMK		101.915	76.763				250	PIM2	002,11		50	15.6016	0,3	GSK3(14-27)	45	1,0
	251	PIM3	CAMK		110.604	78.5292				251	PIM3	007,6		25	7.76783	1	GSK3(14-27)	44	2,0
	252	PKA	AGC		85.3667	40.3523				252	PKA	002,20	INV_37377	10	4.5977	1	tetra(LRRWSLG)	9	0,5
	253	PKCalpha	AGC		100.115	66.2261				253	PKCalpha	005,9		5	0.909322	10	PKC(19-31)	7	0,25
	254	PKCbeta1	AGC		88.5857	58.1292				254	PKCbeta1	004,9		5	0.966025	10	PKC(19-31)	7	0,25
	255	PKCbeta2	AGC		87.1627	59.2264				255	PKCbeta2	003,13		20	3.85877	10	PKC(19-31)	7	0,25
	256	PKCdelta	AGC		76.2531	50.3742				256	PKCdelta	004,8		25	4.47367	10	PKC(19-31)	7	0,5
	257	PKCepsilon	AGC		100.892	126.531				257	PKCepsilon	006,10		10	1.76319	1	PKC(19-31)	7	0,125
	258	PKCeta	AGC		107.042	64.8104				258	PKCeta	005,9		20	3.72353	3	Histone H2B	SIG_87H7445	0,25
	259	PKCgamma	AGC		93.3086	68.906				259	PKCgamma	007,8		20	3.56224	10	PKC(19-31)	7	0,25
	260	PKCiota	AGC		109.298	83.6151				260	PKCiota	006,10		50	10.2013	10	PKC(19-31)	7	0,5
	261	PKCmu	AGC		101.597	58.0496				261	PKCmu	004,9		25	3.58451	0,3	RBER-CHKtide	121	1,0
	262	PKCnu	AGC		94.417	63.6233				262	PKCnu	003,7		20	3.96853	3	tetra(LRRWSLG)	9	0,25
	263	PKCtheta	AGC		98.0712	69.818				263	PKCtheta	008,11		10	1.8237	3	PKC(19-31)	7	0,25
	264	PKCzeta	AGC		102.485	83.1558				264	PKCzeta	005,13		50	10.3462	1	PKC(19-31)	8	0,125
	265	PKMzeta	AGC		94.0335	60.114				265	PKMzeta	001,5		10	2.27542	1	PKC(19-31)	7	0,25
	266	PKN3	AGC		87.1487	54.2514				266	PKN3	002,5	CAR_09CBS-1290	50	7.87402	1	PKC(19-31)	7	1,0
	267	PLK1	OTHER		111.001	66.3921				267	PLK1	013,14		25	5.03469	1	RBER-CHKtide	121	2,0
	268	PLK3	OTHER		116.614	87.2602				268	PLK3	001,7		30	6.17722	0,3	Casein	SIG_SLBW5843	0,5
	269	PRK1	AGC		104.43	82.2425				269	PRK1	004,8		50	7.30407	0,3	RBER-CHKtide	121	2,0
	270	PRK2	AGC		103.753	83.7646				270	PRK2	003,8	INV_869937	10	1.41343	0,1	RBER-CHKtide	121	2,0
	271	PRKD2	CAMK		121.995	66.5357				271	PRKD2	002,11	INV_1895245	5	0.805153	0,3	RBER-CHKtide	121	2,0
	272	PRKG1	AGC		78.6109	45.8958				272	PRKG1	002,9	INV_893283	5	0.949668	0,3	PKC(19-31)	7	1,0
	273	PRKG2	AGC		104.455	83.4571				273	PRKG2	002,9	INV_273926	2	0.343053	1	GSK3(14-27)	46	2,0
	274	PRKX	AGC		102.675	85.3677				274	PRKX	001,7	INV_34283	20	5.84795	0,3	GSK3(14-27)	46	1,0
	275	PYK2	TK		79.7956	35.5122				275	PYK2	001,7		75	10.2934	1	Poly(Glu,Tyr)4:1	SIG_20K5903	0,125
	276	RAF1 YDYD	TKL		115.996	65.6069				276	RAF1 YDYD	002,12		5	2.59929	0,3	MEK1 K97M (kinase-dead)	59	0,5
	277	RET	TK		73.0061	43.6305				277	RET	006,13		50	12.4322	1	Poly(Glu,Tyr)4:1	SIG_20K5903	0,125
	278	RIPK2	TKL		98.8655	72.3109				278	RIPK2	009,20		250	78.3515	3	RBER-CHKtide	121	4,0
	279	RIPK4	TKL		101.822	92.6146				279	RIPK4	007,3		100	31.6041	0,3	Casein	SIG_SLBW5843	0,5
	280	RIPK5	TKL		107.109	83.5438				280	RIPK5	001,7	INV_38724	10	1.50716	1	RBER-CHKtide	120	2,0
	281	ROCK1	AGC		93.2362	47.7745				281	ROCK1	002,9	INV_37178	5	1.11483	0,3	PKC(19-31)	7	1,0
	282	ROCK2	AGC		92.766	75.8822				282	ROCK2	002,13		5	1.08367	0,3	S6-Peptide	27	1,0
	283	RON	TK		86.7746	54.8178				283	RON	009,8		50	15.4083	1	Poly(Glu,Tyr)4:1	SIG_20K5903	0,125
	284	ROS	TK		105.229	69.3035				284	ROS	002,9	INV_34285	2	0.502513	0,3	Poly(Ala,Glu,Lys,Tyr)6:2:5:1	SIG_53H5516	0,125
	285	RPS6KA1	AGC		104.23	74.9836				285	RPS6KA1	002,11	INV_386267	30	6.77966	1	RBER-CHKtide	121	2,0
	286	RPS6KA2	AGC		84.26	41.8703				286	RPS6KA2	001,8	INV_34468	5	1.14548	1	tetra(LRRWSLG)	9	0,5
	287	RPS6KA3	AGC		93.846	44.8304				287	RPS6KA3	003,8	INV_37397	1	0.23175	1	tetra(LRRWSLG)	9	0,25
	288	RPS6KA4	AGC		102.324	77.5761				288	RPS6KA4	002,7	INV_1966363	50	8.84173	0,3	RBER-CHKtide	120	2,0
	289	RPS6KA5	AGC		115.197	82.2292				289	RPS6KA5	001,8	INV_33702	75	12.605	1	RBER-CHKtide	121	2,0
	290	RPS6KA6	AGC		116.132	78.0382				290	RPS6KA6	001,10	INV_37496	5	0.898473	1	GSK3(14-27)	46	2,0
	291	S6K	AGC		96.5555	45.7878				291	S6K	006,12		50	13.4675	3	GSK3(14-27)	45	2,0
	292	S6Kbeta	AGC		130.951	59.0348				292	S6Kbeta	002,8	INV_774837	100	24.3309	1	RBER-CHKtide	120	4,0
	293	SAK	OTHER		96.7113	51.2806				293	SAK	014,8		200	28.8667	1	p38-alpha K53A (kinase-dead)	19	2,0
	294	SGK1	AGC		130.851	96.6084				294	SGK1	003,9		200	53.3689	1	GSK3(14-27)	44	1,0
	295	SGK2	AGC		111.882	82.0218				295	SGK2	001,7	INV_34433	20	5.7554	1	GSK3(14-27)	45	1,0
	296	SGK3	AGC		126.384	95.1427				296	SGK3	003,11		50	12.0184	1	GSK3(14-27)	44	2,0
	297	SIK1	CAMK		108.204	101.626				297	SIK1	003,8		100	29.2073	3	RBER-CHKtide	120	2,0
	298	SIK2	CAMK		101.845	78.0674				298	SIK2	001,12		10	3.31631	1	RBER-CHKtide	120	2,0
	299	SIK3	CAMK		104.259	76.2263				299	SIK3	006,7		50	15.8579	0,1	RBER-CHKtide	121	2,0
	300	SLK	STE		103.034	65.0469				300	SLK	004,13	INV_2077927	30	3.74298	1	S6-Peptide	27	2,0
	301	SNARK	CAMK		107.765	55.7435				301	SNARK	001,7		100	20.2006	0,3	Histone H2B	SIG_87H7445	0,5
	302	SNK	OTHER		99.4573	89.843				302	SNK	008,7		50	9.29696	1	GSK3(14-27)	45	2,0
	303	SRC	TK		86.9662	74.1278				303	SRC	004,23		10	2.22856	0,3	Poly(Glu,Tyr)4:1	SIG_20K5903	0,125
	304	SRMS	TK		108.429	98.0775				304	SRMS	002,9	INV_306354	40	9.7561	3	Poly(Glu,Tyr)4:1	SIG_20K5903	0,125
	305	SRPK1	CMGC		90.5227	48.7076				305	SRPK1	001,11		30	5.75705	0,3	Myelin Basic Protein	MIL_3494081	1,0
	306	SRPK2	CMGC		96.0586	60.8388				306	SRPK2	001,8		20	3.72363	0,3	Myelin Basic Protein	MIL_3494081	1,0
	307	STK17A	CAMK		99.9525	69.8833				307	STK17A	001,11	INV_33789	20	5.40541	0,1	RB-CTF	30	2,0
	308	STK17B	CAMK		106.437	108.354				308	STK17B	001,1		50	14.1977	0,1	MRCL3	1	2,0
	309	STK23	CAMK		102.264	79.529				309	STK23	002,7	INV_285180	15	3.46821	0,3	RBER-CHKtide	121	2,0
	310	STK25	STE		89.7659	81.9398				310	STK25	002,7	INV_19768450	10	2.6455	0,3	Casein	SIG_SLBW5843	1,0
	311	STK33	CAMK		109.525	88.0562				311	STK33	001,7	INV_36048	50	16.1551	1	RBER-CHKtide	120	2,0
	312	STK39	STE		109.544	91.453				312	STK39	005,10	INV_2088747	40	13.2013	1	RBER-CDC25tide	16	1,0
	313	SYK	TK		92.6363	72.0434				313	SYK	003,14		50	9.57781	1	Poly(Glu,Tyr)4:1	SIG_20K5903	0,125
	314	TAOK2	STE		101.466	94.6861				314	TAOK2	006,9	INV_1982566	15	4.75436	0,3	Casein	SIG_SLBW5843	1,0
	315	TAOK3	STE		93.17	75.6869				315	TAOK3	005,7		100	18.8653	1	PKC(19-31)	7	0,5
	316	TBK1	OTHER		101.479	99.3712				316	TBK1	006,7		5	1.1873	1	Casein	SIG_SLBW5843	1,0
	317	TEC	TK		98.6445	81.1544				317	TEC	002,7	INV_910411	150	39.267	10	Poly(Glu,Tyr)4:1	SIG_20K5903	0,125
	318	TGFBR1	TKL		112.404	72.1873				318	TGFBR1	003,10		20	6.23364	1	GSK3(14-27)	45	1,0
	319	TGFBR2	TKL		93.3852	96.4981				319	TGFBR2	003,14	CAR_12CBS-0041	10	2.85714	0,1	S6-Peptide	27	2,0
	320	TIE2	TK		66.2114	23.1527				320	TIE2	009,17		50	14.4972	1	Poly(Glu,Tyr)4:1	SIG_20K5903	0,125
	321	TLK1	AGC		91.4883	85.1512				321	TLK1	002,8		15	6.25482	0,3	RB-CTF	30	1,0
	322	TLK2	AGC		105.39	119.628				322	TLK2	002,8		5	2.09846	0,1	S6-Peptide	27	1,0
	323	TNK1	TK		58.8776	33.4867				323	TNK1	005,5		100	33.7211	0,3	Poly(Glu,Tyr)4:1	SIG_20K5903	0,125
	324	TRKA	TK		71.8977	33.0913				324	TRKA	003,13		20	5.73674	0,3	Poly(Glu,Tyr)4:1	SIG_20K5903	0,25
	325	TRKB	TK		81.5678	41.5904				325	TRKB	004,10		15	4.48981	0,3	Poly(Glu,Tyr)4:1	SIG_20K5903	0,25
	326	TRKC	TK		89.2922	50.3309				326	TRKC	005,10		20	6.16618	0,3	Poly(Glu,Tyr)4:1	SIG_20K5903	0,125
	327	TSF1	OTHER		91.561	81.4261				327	TSF1	002,7		25	7.76482	0,1	Casein	SIG_SLBW5843	1,0
	328	TSK2	CAMK		113.085	93.994				328	TSK2	002,7		100	27.0577	3	RBER-CHKtide	121	2,0
	329	TSSK1	CAMK		111.784	89.2368				329	TSSK1	003,11	INV_1924896	5	2.14133	0,3	RBER-CHKtide	121	1,0
	330	TTBK1	CK1		94.9073	49.0267				330	TTBK1	013,6		20	2.34162	0,1	RB-CTF	22	1,0
	331	TTBK2	CK1		94.3147	83.0745				331	TTBK2	007,6		20	2.40507	0,1	Casein	SIG_SLBW5843	0,5
	332	TTK	OTHER		21.2101	6.59415				332	TTK	003,11		100	15.7856	0,3	RBER-CHKtide	120	1,0
	333	TXK	TK		114.027	71.4532				333	TXK	002,7	INV_750657	5	1.7094	1	RBER-CHKtide	119	2,0
	334	TYK2	TK		98.0178	63.5324				334	TYK2	001,10	INV_479106	10	2.90698	0,1	Poly(Ala,Glu,Lys,Tyr)6:2:5:1	SIG_53H5516	0,125
	335	TYRO3	TK		113.21	76.0139				335	TYRO3	001,10		20	5.10308	1	Poly(Glu,Tyr)4:1	SIG_20K5903	0,5
	336	ULK1	OTHER		103.519	92.0734				336	ULK1	002,1		25	8.35171	0,3	Casein	SIG_SLBW5843	1
	337	ULK2	OTHER		92.8592	86.3521				337	ULK2	001,3		10	3.23347	0,3	Casein	SIG_SLBW5843	0,5
	338	ULK3	OTHER		94.3883	75.8658				338	ULK3	002,1		20	4.90593	0,3	Casein	SIG_SLBW5843	1
	339	VEGFR1	TK		89.7629	61.5595				339	VEGFR1	011,11		50	11.1911	1	Poly(Glu,Tyr)4:1	SIG_20K5903	0,125
	340	VEGFR2	TK		94.1619	53.1901				340	VEGFR2	016,24		50	11.4817	1	Poly(Glu,Tyr)4:1	SIG_20K5903	0,125
	341	VEGFR3	TK		88.0919	73.6887				341	VEGFR3	012,10		50	11.687	3	Poly(Glu,Tyr)4:1	SIG_20K5903	0,125
	342	VRK1	CK1		108.774	97.3345				342	VRK1	001,10		200	53.2325	3	RBER-CHKtide	120	2,0
	343	VRK2	CK1		92.456	94.6088				343	VRK2	002,5		200	48.0613	1	Casein	SIG_SLBW5843	0,5
	344	WEE1	OTHER		99.7416	112.532				344	WEE1	005,12		200	53.4031	1	Poly(Ala,Glu,Lys,Tyr)6:2:5:1	SIG_53H5516	0,125
	345	WNK1	OTHER		110.239	87.6682				345	WNK1	002,10		300	127.624	30	PKC(19-31)	7	0,5
	346	WNK2	OTHER		118.143	108.86				346	WNK2	001,7	INV_35976	100	30.8166	3	RBER-CHKtide	119	2,0
	347	WNK3	OTHER		105.571	99.2771				347	WNK3	001,7	INV_36047	30	11.236	3	S6-Peptide	27	2,0
	348	YES	TK		92.8571	62.1088				348	YES	001,13		20	4.39575	1	Poly(Glu,Tyr)4:1	SIG_20K5903	0,125
	349	ZAK	TKL		99.0264	48.2151				349	ZAK	003,13	INV_1838706	5	1.23762	1	Myelin Basic Protein	MIL_3494081	1,0
	350	ZAP70	TK		72.7848	41.5162				350	ZAP70	001,15		25	5.02533	0,1	Poly(Glu,Tyr)4:1	SIG_20K5903	0,125
	Selectivity Score (< 50 % residual activity):				0.00285714	0.151429				* Maximal molar enzyme assay concentrations, implying enzyme preparations exclusively containing 100 % active enzyme
	*Classification of protein kinase families (Manning et al. Science 6 December 2002: Vol. 298 no. 5600 pp. 1912-1934):
	AGC: containing PKA, PKG and PKC families
	CAMK: Calcium/Calmoduline-dependent protein kinases
	CK1: Casein kinase 1 -like
	CMGC: containing CDK, MAPK ,GSK3 and CLK families
	TK: Tyrosine Kinase
	TKL: Tyrosine Kinase-like
	STE: Homologs of Yeast Sterile 7, Sterile 11, Sterile 20 Kinases
	MKK6 SDTD, RAF1 YDYD, ARAF YDYD: Constitutively active variants

## Sheet: Fig 4d
[inhibitor(nM)]	CDKL1 RN341		JNK3 RN341		STK10 RN341		TTK RN341		DYRK2 RN341		STK17B RN341		CLK1 RN341		MAPK14 RN341		DDR2 RN341		SLK RN341		JNK2 RN341
	0	0	0	0	0	0	0	0	0	0	0	0	0	0	0	0	0	0	0	0	0	0
25000	46.9304	39.2489	48.586	34.5338	6.78937	8.0832	14.1516	18.6146	54.6216	47.5776	80.3019	75.7774	17.1949	18.5705	25.3936	17.1717	55.4021	54.8632	83.9112	86.6362	9.63828	6.95472
12500	56.5812	48.2924	54.8488	53.0598	23.8904	12.813	34.8244	29.9328	73.5923	75.064	88.6507	104.206	29.2415	35.6985	17.891	23.0925	72.2159	81.5782	98.4168	109.895	21.6054	21.2424
5000	74.791	77.8643	74.6639	67.4443	58.5485	40.1132	40.8731	54.1735	92.7606	83.2347	104.626	83.1368	62.0126	68.3349	48.1661	40.5445	89.9301	105.865	105.483	116.499	57.2221	50.6395
2500	91.033	88.1398	90.3881	84.3032	60.9006	44.5595	70.2682	72.9908	86.4231	88.8316	122.373	101.008	70.4243	66.5911	48.45	49.0355	102.767	86.9292	117.253	114.832	71.9457	73.4181
1250	93.8601	100.565	88.4518	85.914	39.7036	36.2412	48.2393	51.9981	92.1294	90.5072	110.83	88.5224	70.5952	73.7247	46.2986	49.6348	118.315	115.078	117.139	115.83	41.9189	41.6033
500	106.27	96.8094	93.8958	92.6932	61.379	59.4137	61.5018	67.3053	90.6654	98.3567	103.232	77.6568	87.8495	89.5722	57.3841	52.7705	129.059	117.148	117.839	122.526	65.3276	61.7006
250	116.255	106.285	96.3296	99.8628	77.3075	75.9451	80.0164	83.1162	94.4345	101.531	111.009	93.8885	93.8303	91.8848	73.2081	83.4876	123.395	104.362	106.839	119.576	78.681	80.9747
125	108.293	94.3014	98.2398	102.511	84.318	85.0817	89.7915	91.1147	99.0039	97.7295	105.489	104.183	92.8124	95.3928	90.4567	87.4295	117.513	106.223	108.213	116.328	90.9498	90.6002
50	106.248	101.904	96.22	98.9095	93.4242	90.2983	85.2597	96.6909	96.6464	99.9662	111.759	109.03	97.1397	98.6143	90.0806	95.4254	113.565	98.4821	101.755	105.534	91.7409	96.724
16	96.7711	102.251	91.4733	91.5832	95.0341	98.653	84.1221	88.618	93.886	98.1517	94.6974	82.8095	93.8691	93.1575	96.2068	103.532	104.902	102.202	113.18	115.381	95.8242	96.1223
8	101.537	109.685	89.9555	99.6644	98.6802	93.5752	96.8745	91.3329	91.4839	100.108	97.5801	97.0874	99.378	96.3388	100.116	98.3554	101.593	95.3125	106.158	107.417	103.485	97.2218
	100	100	100	100	100	100	100	100	100	100	100	100	100	100	100	100	100	100	100	100	100	100
*response normalized to 0% (no tracer) and 100% (no inhibitor) control
**IC50 values were determined by nonlinear regression (log[inhibitor] vs. normalized response) with GraphPad Prism 9

## Sheet: Fig 4f
Figure 4F
Western blot analysis of pRab7/Rab7/LRRK1 normalized to DMSO
Treatment	DMSO	250 nM RN277	500 nM RN277	1 µM RN277	2.5 µM RN277	5 µM RN277	250 nM RN341	500 nM RN341	1 µM RN341	2.5 µM RN341	5 µM RN341
	0.785539	0.195226	0.133999	0.0567459	0.0295378	0.0116801	0.0926284	0.0375039	0.0383913	0.0259954	0.000341318
	1.08094	0.220438	0.0683084	0.0786789	0.0307664	0.0310788	0.0979962	0.0915311	0.0496286	0.0605703	0.0542804
	1.13352	0.424757	0.19367	0.0872179	0.0513397	0.0420105	0.188889	0.101145	0.0901707	0.0267427	0.0412746
Mean	1	0.28014	0.131993	0.0742142	0.0372146	0.0282564	0.126504	0.0767267	0.0593969	0.0377695	0.0319654
Replicates	3	3	3	3	3	3	3	3	3	3	3

## Sheet: Fig 5a-b
RN277 concentration (nM)	LRRK2RCKW activity (% control)		RN341 concentration (nM)	LRRK2RCKW activity (% control)								Raw Data		Inhibitor concentration [µM]	Non-phospho peak intensity	Phospho peak intensity	Phospho peak corrected	% phosphorylation	Normalized
		SD			SD								RN277 (n=1)	0	72.8	100	99.2356	57.6832	94.7179
0	96.3	1.41774	0	101.267	2.17332									0.211689	66.25	100	99.3044	59.9829	98.4941
0.211689	99.5333	0.896289	0.211689	100.8	2.53574									0.635066	60.34	100	99.3664	62.2182	102.164
0.635066	102.033	0.152753	0.635066	100.633	0.321455									1.9052	64.99	100	99.3176	60.4461	99.2547
1.9052	99.8	0.43589	1.9052	96.8	0.6245									5.71559	68.74	100	99.2782	59.0878	97.0243
5.71559	99.5667	2.14554	5.71559	96.3667	1.00167									17.1468	100	94.97	93.92	48.4323	79.5277
17.1468	84.2333	4.10163	17.1468	84.5333	1.22202									51.4403	100	50.85	49.8	33.2443	54.5884
51.4403	55.6333	0.929157	51.4403	70.9333	3.44867									154.321	100	23.21	22.16	18.1401	29.7868
154.321	32.2	2.19317	154.321	38.2667	1.06927									462.963	100	10.01	8.96	8.2232	13.5028
462.963	15.2	2.13776	462.963	17.4	1.47309									1388.89	100	6.6	5.55	5.25817	8.63411
1388.89	8.76667	0.288675	1388.89	12.9333	1.13725									4166.67	100	5.26	4.21	4.03992	6.63369
4166.67	7.56667	1.67432	4166.67	9.63333	1.15036									12500	100	5.85	4.8	4.58015	7.52078
12500	7.03333	0.80829	12500	10.2	1.35277								RN277 (n=2)	0	70.59	100	99.2588	58.4395	96.7542
IC50	70		IC50	110										0.211689	65	100	99.3175	60.4424	100.07
														0.635066	61.97	100	99.3493	61.5855	101.963
														1.9052	65.2	100	99.3154	60.3685	99.9478
														5.71559	63.64	100	99.3318	60.9503	100.911
														17.1468	88.69	100	99.0688	52.7639	87.3574
														51.4403	100	52.68	51.63	34.05	56.3742
														154.321	100	25.64	24.59	19.7367	32.6767
														462.963	100	10.61	9.56	8.72581	14.4467
														1388.89	100	6.5	5.45	5.16833	8.55683
														4166.67	100	5.18	4.13	3.9662	6.56655
														12500	100	4.9	3.85	3.70727	6.13786
													RN277 (n=3)	0	72.93	100	99.2342	57.6393	97.3637
														0.211689	68.43	100	99.2815	59.1978	99.9963
														0.635066	65.32	100	99.3141	60.3241	101.899
														1.9052	68.34	100	99.2824	59.2298	100.05
														5.71559	67.45	100	99.2918	59.5482	100.588
														17.1468	96.13	100	98.9906	50.733	85.6977
														51.4403	100	50.43	49.38	33.0566	55.8389
														154.321	100	26.31	25.26	20.1661	34.0643
														462.963	100	12.66	11.61	10.4023	17.5714
														1388.89	100	6.71	5.66	5.3568	9.04866
														4166.67	100	6.98	5.93	5.59804	9.45614
														12500	100	5.7	4.65	4.44338	7.50571
													RN341 (n=1)	0	50.73	100	99.4673	66.2244	99.287
														0.211689	50.09	100	99.4741	66.5093	99.7141
														0.635066	48.17	100	99.4942	67.3787	101.018
														1.9052	55.7	100	99.4151	64.0912	96.0887
														5.71559	56.46	100	99.4072	63.7768	95.6175
														17.1468	79.49	100	99.1654	55.5065	83.2182
														51.4403	100	92.41	91.36	47.7425	71.5779
														154.321	100	35.62	34.57	25.6892	38.5146
														462.963	100	13.46	12.41	11.0399	16.5516
														1388.89	100	9.73	8.68	7.98675	11.9741
														4166.67	100	7.06	6.01	5.66928	8.49966
														12500	100	7.37	6.32	5.94432	8.91202
													RN341 (n=2)	0	55.53	100	99.4169	64.1619	103.654
														0.211689	62.68	100	99.3419	61.3139	99.0531
														0.635066	60.45	100	99.3653	62.1751	100.444
														1.9052	66.06	100	99.3064	60.0523	97.0151
														5.71559	67.78	100	99.2883	59.4298	96.0093
														17.1468	89.53	100	99.0599	52.5266	84.8572
														51.4403	100	72.34	71.29	41.6195	67.2366
														154.321	100	30.84	29.79	22.9525	37.0799
														462.963	100	14.47	13.42	11.8321	19.1149
														1388.89	100	10.7	9.65	8.80073	14.2177
														4166.67	100	8.22	7.17	6.69031	10.8082
														12500	100	8.79	7.74	7.18396	11.6058
													RN341 (n=3)	0	57.44	100	99.3969	63.376	100.917
														0.211689	53.32	100	99.4401	65.0956	103.655
														0.635066	58.06	100	99.3904	63.1249	100.517
														1.9052	63.17	100	99.3367	61.1278	97.3372
														5.71559	62.84	100	99.3402	61.253	97.5366
														17.1468	85.33	100	99.104	53.7341	85.5639
														51.4403	100	87.89	86.84	46.4783	74.01
														154.321	100	33.7	32.65	24.6136	39.1937
														462.963	100	12.59	11.54	10.3461	16.4746
														1388.89	100	9.66	8.61	7.92745	12.6233
														4166.67	100	7.5	6.45	6.05918	9.64838
														12500	100	7.8	6.75	6.32319	10.0688

## Sheet: Fig 5e-f
Figure 5 E-F Western blots
Western blot analysis of pRab8/Rab8/LRRK2 normalized to DMSO
Treatment	DMSO	500 nM MLi-2	5 μM Ponatinib	250 nM 277	500 nM 277	1 μM 277	2.5 μM 277	5 μM 277	10 μM 277	250 nM 341	500 nM 341	1 μM 341	2.5 μM 341	5 μM 341	10 μM 341
	0.916082	0.415428	0.260807	1.0545	0.827927	0.881656	0.824517	0.326594	0.272302	1.12805	1.05025	0.818228	0.552493	0.569164	0.438453
	0.934762	0.451569	0.264334	1.03336	0.700078	0.614305	0.431624	0.238546	0.208548	0.981669	0.758693	0.777234	0.47742	0.362902	0.256413
	1.14916	0.315628	0.279455	1.2826	1.07134	1.08738	0.64074	0.31275	0.28201	1.21666	1.17815	0.971332	1.07793	0.582071	0.529258
Mean	1	0.394209	0.268198	1.12349	0.866448	0.861113	0.632294	0.29263	0.254287	1.10879	0.995696	0.855598	0.702614	0.504712	0.408041
Replicates	3	3	3	3	3	3	3	3	3	3	3	3	3	3	3
Western blot analysis of pS935 LRRK2/LRRK2normalized to DMSO
Treatment	DMSO	500 nM MLi-2	5 μM Ponatinib	250 nM 277	500 nM 277	1 μM 277	2.5 μM 277	5 μM 277	10 μM 277	250 nM 341	500 nM 341	1 μM 341	2.5 μM 341	5 μM 341	10 μM 341
	0.944048	0.0983608	0.795942	0.944169	0.948944	1.00493	0.99254	0.936942	0.919661	0.987235	0.940893	0.914459	1.00691	0.91948	0.958825
	1.08325	0.0238717	0.874864	0.828924	0.810166	0.752933	0.865315	0.9197	0.905243	0.919279	0.879535	0.901849	1.00335	0.947156	0.905591
	0.972706	0.0365115	1.05932	0.977269	0.932105	0.869042	0.941894	0.944746	0.945456	0.974336	0.945912	0.818597	0.916507	0.825519	0.990587
Mean	1	0.0529147	0.910042	0.916788	0.897071	0.875635	0.93325	0.933796	0.923453	0.960283	0.922113	0.878302	0.97559	0.897385	0.951667
Replicates	3	3	3	3	3	3	3	3	3	3	3	3	3	3	3

## Sheet: Fig 5h
Figure 5H G2019S experiment
Western blot analysis of pRab8/Rab8/LRRK2 normalized to DMSO
Treatment	WT DMSO	WT 500 nM MLi-2	WT 5 μM RN277	WT 5 μM RN341	G2019S DMSO	G2019S 500 nM MLi-2	G2019S 5 μM RN277	G2019S 5 μM RN341
	0.855028	0.217145	0.233083	0.696328	1.66474	0.25115	0.499599	1.38966
	0.950773	0.043021	0.597976	0.115519	2.69092	0.115679	1.11857	0.795233
	0.809946	0.08362	0.043031	0.125665	2.2043	0.121616	0.128511	0.409087
	1.38425	0.096074	0.10012	0.17519	2.45341	0.190908	0.567177	0.923038
Mean	1	0.109965	0.243553	0.278176	2.25334	0.169838	0.578464	0.879255
Replicates	4	4	4	4	4	4	4	4

## Sheet: Fig 6c
Figure 6c
									Raw data
Treatment and [RCKW]	DMSO 0nM RCKW	DMSO 100nM RCKW	Mli-2 0nM RCKW	Mli-2 100nM RCKW					Treatment and [RCKW]	DMSO 0nM RCKW	DMSO 100nM RCKW	Mli-2 0nM RCKW	Mli-2 100nM RCKW
Mean each experiment	79.7523	31.9587	86.2562	22.0069						80.4348	30.5085	82.8571	4.16667
	81.3706	25.9015	76.9486	28.1184						79.0698	42.5287	89.6552	31.25
	84.4831	52.7388	84.0476	43.0879						84.8	62	77.7778	41.2844
No. microtubules	6	14	6	15						77.9412	3.7037	76.1194	20
Independent Experiments	3	3	3	3						83.5294	21.0526	84.7619	13.3333
										85.4369	51.8519	83.3333	44.2105
											17.2414		44.2308
											46.3158		25.7143
											12.5		14.6341
											12.5		21.7391
											15		18.1818
											47.1698		39.1304
											60.1695		59.7222
											50.8772		44.2308
													29.2683

[truncated: 1 more sheets: Fig 6e]
